# Supplementary material for: The chromatin and single-cell transcriptional landscapes of CD4 T cells in inflammatory bowel disease link risk loci with a proinflammatory Th17 cell population
Source: Front Immunol. 2023 Aug 3;14:1161901. doi: 10.3389/fimmu.2023.1161901 (PMC10436103; doi:10.3389/fimmu.2023.1161901)
Supplement: Supplementary file 2 [file Table_1.xlsx]

## Sheet: TableS1
Table S1. Per sample data for patients whose biopsies were utilized in the ATAC-Seq experiment.
										Medicantion					Surgery	Bloodwork		Biopsy site specific score
Biopsy ID	Subjet ID	Type	Biopsy inflammation status	Gender	Age (yr)	Smoking	Ethnicity	Diagnosis	Methotrexate	Azathioprine	Anti-TNF-a	Anti-integrin	Steroids (oral)	Other medications	CRP	Total white blood cell count	Total lymphocyte count (or fraction)	Biopsy site specific score (Mayo)	Biopsy site specific score (SES-CD)	Total Mayo Score	Total SES_CD Score	Site of biopsy
1	6	Biopsy	Inflamed	Female	30	Never Smoked	White	CD	No	Yes	No	No	No	No	31.1	8.07	0.67	N/A	7	N/A	33	Right colon
2	7	Biopsy	Inflamed	Male	29	Never Smoked	N/A	CD	No	Yes	No	No	No	No	8	10.43	0.42	N/A	11	N/A	20	Right colon
3	9	Biopsy	Inflamed	Male	20	N/A	White	UC	No	No	No	No	No	No	1	5.8	1.2	2	N/A	2	N/A	Left colon
4	12	Biopsy	Inflamed	Male	18	N/A	N/A	CD	No	No	No	No	No	No	N/A	N/A	N/A	N/A	3	N/A	15	Left colon
5	15	Biopsy	Inflamed	Male	39	Current Smoker	White	CD	No	No	No	No	No	No	N/A	N/A	N/A	N/A	3	N/A	12	Right colon
6	18	Biopsy	Inflamed	Male	46	Never Smoked	N/A	CD	No	No	Yes	No	No	No	5.7	8.52	1.77	N/A	7	N/A	24	Terminal ileum
7	21	Biopsy	Inflamed	Female	28	Never Smoked	White	UC	No	Yes	No	No	No	No	N/A	N/A	N/A	2	N/A	4	N/A	Right colon
8	28	Biopsy	Inflamed	Female	22	Never Smoked	Asian	CD	No	No	No	No	No	Yes	24.6	5.6	1.52	N/A	3	N/A	0	Terminal ileum
9	33	Biopsy	Inflamed	Female	46	Current Smoker	White	UC	No	Yes	No	No	No	No	0.1	4.65	1.01	2	N/A	5	N/A	Left colon
10	37	Biopsy	Inflamed	Male	23	Never Smoked	White	UC	No	No	No	No	No	Yes	0.2	5.31	1.49	2	N/A	9	N/A	Left colon
11	22	Biopsy	Inflamed	Male	28	Never Smoked	White	CD	No	No	Yes	No	No	No	0.9	4.89	1.48	N/A	4	N/A	0	Terminal ileum
12	4	Biopsy	Non-inflamed	Male	35	Never Smoked	White	CD	No	No	No	No	No	No	0.3	4.97	0.92	N/A	0	N/A	3	Right colon
13	5	Biopsy	Non-inflamed	Female	34	Never Smoked	White	CD	No	No	No	No	No	No	N/A	N/A	N/A	N/A	0	N/A	1	Terminal ileum
14	6	Biopsy	Non-inflamed	Female	30	Never Smoked	White	CD	No	Yes	No	No	No	No	31.1	8.07	0.67	N/A	0	N/A	33	Terminal ileum
15	9	Biopsy	Non-inflamed	Male	20	N/A	White	UC	No	No	No	No	No	No	1	5.8	1.2	1	N/A	2	N/A	Right colon
16	10	Biopsy	Non-inflamed	Female	35	Never Smoked	White	UC	No	No	No	No	No	No	N/A	N/A	N/A	0	N/A	7	N/A	Transverse colon
17	11	Biopsy	Non-inflamed	Female	21	N/A	N/A	UC	No	No	No	No	No	No	N/A	N/A	N/A	0	N/A	0	N/A	Terminal ileum
18	12	Biopsy	Non-inflamed	Male	18	N/A	N/A	CD	No	No	No	No	No	No	N/A	N/A	N/A	N/A	0	N/A	15	Right colon
19	13	Biopsy	Non-inflamed	Male	22	Never Smoked	White	CD	No	No	Yes	No	No	No	N/A	N/A	N/A	N/A	3	N/A	3	Terminal ileum
20	16	Biopsy	Non-inflamed	Female	33	Never Smoked	White	CD	No	No	No	No	No	Yes	N/A	N/A	N/A	N/A	0	N/A	0	Right colon
21	17	Biopsy	Non-inflamed	Female	41	Current Smoker	White	UC	No	No	No	No	No	No	N/A	N/A	N/A	0	N/A	0	N/A	Terminal ileum
22	19	Biopsy	Non-inflamed	Male	29	Never Smoked	White	CD	No	No	No	No	No	No	8.6	7.73	0.65	N/A	0	N/A	0	Terminal ileum
23	20	Biopsy	Non-inflamed	Male	23	Never Smoked	White	CD	No	Yes	Yes	No	No	Yes	0.1	3.03	1.08	N/A	2	N/A	0	Left colon
24	28	Biopsy	Non-inflamed	Female	22	Never Smoked	Asian	CD	No	No	No	No	No	Yes	24.6	5.6	1.52	N/A	0	N/A	0	Terminal ileum
25	29	Biopsy	Non-inflamed	Male	25	Never Smoked	White	UC	No	No	Yes	No	No	No	1.1	7.05	1.94	0	N/A	0	N/A	Terminal ileum
26	30	Biopsy	Non-inflamed	Female	71	Never Smoked	White	UC	No	No	No	No	No	Yes	0.8	5.02	1	1	N/A	2	N/A	Left colon
27	22	Biopsy	Non-inflamed	Male	28	Never Smoked	White	CD	No	No	Yes	No	No	No	0.8	4.89	1.48	N/A	0	N/A	0	Terminal ileum
28	23	Biopsy	Non-inflamed	Male	46	Never Smoked	White	CD	No	No	No	No	No	Yes	0.2	3.15	1.18	N/A	0	N/A	0	Left colon
29	32	Biopsy	Non-inflamed	Male	33	Never Smoked	White	UC	No	No	No	No	No	Yes	0.4	4.7	1.24	0	N/A	2	N/A	Terminal ileum
30	27	Blood	N/A	Male	21	Never Smoked	White	CD	No	No	Yes	No	No	No	0.7	5.26	1.56	N/A	N/A	N/A	2	N/A
31	5	Blood	N/A	Female	34	Never Smoked	White	CD	No	No	No	No	No	No	N/A	N/A	N/A	N/A	N/A	N/A	1	N/A
32	6	Blood	N/A	Female	30	Never Smoked	White	CD	No	Yes	No	No	No	No	31.1	8.07	0.67	N/A	N/A	N/A	33	N/A
33	8	Blood	N/A	Female	25	Never Smoked	Asian	UC	No	No	No	No	No	No	N/A	N/A	N/A	N/A	N/A	7	N/A	N/A
34	9	Blood	N/A	Male	20	N/A	White	UC	No	No	No	No	No	No	1	5.8	1.2	N/A	N/A	2	N/A	N/A
35	10	Blood	N/A	Female	35	Never Smoked	White	UC	No	No	No	No	No	No	N/A	N/A	N/A	N/A	N/A	7	N/A	N/A
36	13	Blood	N/A	Male	22	Never Smoked	White	CD	No	No	Yes	No	No	No	N/A	N/A	N/A	N/A	N/A	N/A	3	N/A
37	14	Blood	N/A	Male	20	N/A	White	CD	No	No	No	No	No	No	12.7	4.2	1.7	N/A	N/A	N/A	1	N/A
38	15	Blood	N/A	Male	39	Current Smoker	White	CD	No	No	No	No	No	No	N/A	N/A	N/A	N/A	N/A	N/A	12	N/A
39	16	Blood	N/A	Female	33	Never Smoked	White	CD	No	No	No	No	No	Yes	N/A	N/A	N/A	N/A	N/A	N/A	0	N/A
40	18	Blood	N/A	Male	46	Never Smoked	N/A	CD	No	No	Yes	No	No	No	5.7	8.52	1.77	N/A	N/A	N/A	24	N/A
41	19	Blood	N/A	Male	29	Never Smoked	White	CD	No	No	No	No	No	No	8.6	7.73	0.65	N/A	N/A	N/A	0	N/A
42	25	Blood	N/A	Male	35	Never Smoked	Black	CD	No	Yes	No	No	No	No	4.7	3.51	0.93	N/A	N/A	N/A	14	N/A
43	26	Blood	N/A	Female	34	Ex-Smoker	White	CD	No	No	No	No	No	No	30.4	5.03	1.32	N/A	N/A	N/A	24	N/A
44	28	Blood	N/A	Female	22	Never Smoked	Asian	CD	No	No	No	No	No	Yes	24.6	5.6	1.52	N/A	N/A	N/A	0	N/A
45	30	Blood	N/A	Female	71	Never Smoked	White	UC	No	No	No	No	No	Yes	0.8	5.02	1	N/A	N/A	2	N/A	N/A
46	29	Blood	N/A	Male	25	Never Smoked	White	UC	No	No	Yes	No	No	No	1.1	7.05	1.94	N/A	N/A	0	N/A	N/A
47	31	Blood	N/A	Male	31	Never Smoked	White	UC	No	No	Yes	No	No	Yes	2.9	5.83	2.08	N/A	N/A	2	N/A	N/A
48	33	Blood	N/A	Female	46	Current Smoker	White	UC	No	Yes	No	No	No	No	0.1	4.65	1.01	N/A	N/A	5	N/A	N/A
49	34	Blood	N/A	Female	24	Current Smoker	White	CD	No	No	No	No	No	Yes	0.8	7.17	2.3	N/A	N/A	N/A	0	N/A
50	35	Blood	N/A	Female	33	Ex-Smoker	White	CD	No	No	Yes	No	No	No	0.9	6.74	1.59	N/A	N/A	N/A	4	N/A
51	36	Blood	N/A	Male	25	Never Smoked	White	CD	No	No	Yes	No	No	Yes	5	N/A	N/A	N/A	N/A	N/A	11	N/A
52	22	Blood	N/A	Male	28	Never Smoked	White	CD	No	No	Yes	No	No	No	0.9	4.89	1.48	N/A	N/A	N/A	0	N/A
53	23	Blood	N/A	Male	46	Never Smoked	White	CD	No	No	No	No	No	Yes	0.9	3.15	1.18	N/A	N/A	N/A	0	N/A
54	24	Blood	N/A	Female	28	Ex-Smoker	White	CD	No	No	No	No	No	Yes	2	6.11	1.26	N/A	N/A	N/A	0	N/A

## Sheet: TableS2
Table S2. Baseline demographic and disease characteristics of the IBD patients utilized in the ATAC-Seq analysis.
Characteristic	Level	Inflamed biopsies	Non-inflamed biopsies	IBD blood samples	Healthy blood samples
Disease	CD	7	11	18	-
	UC	4	7	7	-
Total number of samples		11	18	25	9
Gender [n (%)]	Male	7 (63.6)	10 (55.6)	13 (52.0)	4 (44.4)
	Female	4 (36.4)	8 (44.4)	12 (48.0)	5 (55.6)
Age (yr) [mean (SD)]		29.91 (9.79)	31.44 (12.45)	32.08 (11.28)	30.75 (2.76)
Age at diagnosis (yr) [mean (SD)]		18.73 (8.26)	18.89 (6.55)	20.20 (7.83)	N/A
Duration of disease (yr) [mean (SD)]		11.18 (6.35)	12.56 (9.48)	11.88 (8.54)	N/A
Ethnicity [n (%)]	White	7 (63.6)	15 (83.3)	21 (84.0)	N/A
	Black	0 (0.0)	0 (0.0)	1 (4.0)	N/A
	Asian	1 (9.1)	1 (5.6)	2 (8.0)	N/A
	N/A	3 (27.3)	2 (11.1)	1 (4.0)	N/A
Smoking [n (%)]	Current Smoker	2 (18.2)	1 (5.6)	3 (12.0)	N/A
	Ex-smoker	0 (0.0)	0 (0.0)	3 (12.0)	N/A
	Never Smoked	7 (63.6)	14 (77.8)	17 (68.0)	N/A
	N/A	2 (18.2)	3 (16.7)	2 (8.0)	N/A
Methotrexate [n (%)]	Yes	0 (0%)	0 (0%)	0 (0%)	N/A
	No	11 (100%)	18 (100%)	25 (100%)	N/A
Azathioprine 6 MP [n (%)]	Yes	4 (36.4)	2 (11.1)	3 (12.0)	N/A
	No	7 (63.6)	16 (88.9)	22 (88.0)	N/A
Anti-TNF-α Biologic [n (%)]	Yes	2 (18.2)	4 (22.2)	8 (32.0)	N/A
	No	9 (81.8)	14 (77.8)	17 (68.0)	N/A
Anti-integrin Biologic [n (%)]	Yes	0 (0%)	0 (0%)	0 (0%)	N/A
	No	11 (100%)	18 (100%)	25 (100%)	N/A
Steroids (oral) [n (%)]	Yes	0 (0%)	0 (0%)	0 (0%)	N/A
	No	11 (100%)	18 (100%)	25 (100%)	N/A
Other medications [n (%)]	Yes	2 (18.2)	6 (33.3)	8 (32.0)	N/A
	No	9 (81.8)	12 (66.7)	17 (68.0)	N/A
Prior resections [n (%)]	Yes	3 (27.3)	6 (33.3)	7 (28.0)	N/A
	No	8 (72.7)	12 (66.7)	18 (72.0)	N/A
CRP [mean (SD)]		8.95 (12.13)	6.27 (11.03)	7.06 (10.22)	N/A
Total white blood cell count [mean (SD)]		6.66 (2.09)	5.46 (1.65)	5.80 (1.52)	N/A
Total lymphocyte count or fraction [mean (SD)]		1.20 (0.47)	1.17 (0.38)	1.40 (0.46)	N/A
UC subset Biopsy site specific score: Mayo [mean (SD)]		2.00 (0.00)	0.29 (0.49)	N/A	N/A
CD subset Biopsy site specific score: SES-CD [mean (SD)]		5.50 (3.10)	0.45 (1.04)	N/A	N/A
UC subset Total Mayo Score [mean (SD)]		5.00 (2.94)	2.60 (2.61)	3.57 (2.76)	N/A
CD subset Total SES-CD Score [mean (SD)]		14.86 (12.17)	5.00 (10.29)	7.17 (10.31)	N/A
Biopsy location [n (%)]	Left colon	4 (36.4)	3 (16.7)	N/A	N/A
	Right colon	4 (36.4)	4 (22.2)	N/A	N/A
	Terminal Ileum	3 (27.3)	10 (55.6)	N/A	N/A
	Transverse colon	0 (0.0)	1 (5.6)	N/A	N/A
Ethnicity was self-reported.
CD: Crohn’s disease.
UC: Ulcerative colitis.
TNF-α: Tumor necrosis factor-α
CRP: C-Reactive Protein.
SD: Standard Deviation.
N/A: Not available.
yr: year.

## Sheet: TableS3
Table S3. Baseline demographic characteristics of the four healthy control subjects whose samples were used to generate ATAC signatures of CD4 T cell subpopulations.
Characteristic	Level	Healthy donors
Gender [n (%)]	Male	2 (50%)
	Female	2 (50%)
Age (yr) [mean (SD)]		32.0 (9.49)
Ethnicity [n (%)]	White	2 (50%)
	Black	0 (0%)
	Asian	2 (50%)
Smoking [n (%)]	Current Smoker	0 (0%)
	Ex-smoker	0 (0%)
	Never Smoked	4 (100%)
Ethnicity was self-reported.
SD: Standard Deviation.
yr: year.

## Sheet: TableS4
Table S4. Per sample data for patients whose biopsies were utilized in the single-cell RNA-Seq experiment.
									Medication						Surgery	Bloodwork
Subject	Type	Gender	Age (yr)	Age at diagnosis (yr)	Disease duration (yr)	Smoking	Ethnicity	Diagnosis	Methotrexate	Azathioprine	Anti-TNF-a	Anti-integrin	Steroids (oral)	Other medications	Prior of resection	CRP	Total white blood cell count	Total lymphocyte count (or fraction)	Biopsy site specific score (SES-CD)	Total SES_CD Score	Site of biopsy	Site of biopsy (Simplified)
1	Non-inflamed	Female	21	21	0	Never smoked	White	CD	No	No	No	No	No	No	No	54.8	8.87	1.51	1	17	Sigmoid colon	Left colon
1	Inflamed	Female	21	21	0	Never smoked	White	CD	No	No	No	No	No	No	No	54.8	8.87	1.51	5	17	Sigmoid colon	Left colon
2	Non-inflamed	Female	18	14	4	Never smoked	White	CD	No	No	No	No	No	No	No	1.8	7	1.3	0	21	Descending	Left colon
2	Inflamed	Female	18	14	4	Never smoked	White	CD	No	No	No	No	No	No	No	1.8	7	1.3	9	21	Sigmoid colon	Left colon
3	Non-inflamed	Female	27	15	12	Never smoked	White	CD	No	No	No	No	No	Yes	No	2.2	8.63	1.03	1	25	Descending	Left colon
3	Inflamed	Female	27	15	12	Never smoked	White	CD	No	No	No	No	No	Yes	No	2.2	8.63	1.03	6	25	Descending	Left colon
Ethnicity was self-reported.
CD: Crohn’s disease.
TNF-a: Tumor necrosis factor-a
CRP: C-Reactive Protein.
yr: year.

## Sheet: TableS5
Table S5. Baseline demographic and disease characteristics of the three CD patients whose samples were used in the single cell RNA-Seq experiments.
Characteristic	Level	CD patients
Gender [n (%)]	Male	0 (0%)
	Female	3 (100%)
Age (yr) [mean (SD)]		22.0 (4.58)
Age at diagnosis (yr) [mean (SD)]		16.67 (3.78)
Duration of disease (yr) [mean (SD)]		5.33 (6.11)
Ethnicity [n (%)]	White	3 (100%)
	Black	0 (0%)
	Asian	0 (0%)
Smoking [n (%)]	Current Smoker	0 (0%)
	Ex-smoker	0 (0%)
	Never Smoked	3 (100%)
Methotrexate [n (%)]	Yes	0 (0%)
	No	3 (100%)
Azathioprine 6 MP [n (%)]	Yes	0 (0%)
	No	3 (100%)
Anti-TNF-α Biologic [n (%)]	Yes	0 (0%)
	No	3 (100%)
Anti-integrin Biologic [n (%)]	Yes	0 (0%)
	No	3 (100%)
Steroids (oral) [n (%)]	Yes	0 (0%)
	No	3 (100%)
Other medications [n (%)]	Yes	1 (33.3%)
	No	2 (66.7%)
Prior resections [n (%)]	Yes	0 (0%)
	No	3 (100%)
CRP [mean (SD)]		19.6 (30.48)
Total white blood cell count [mean (SD)]		8.17 (1.02)
Total lymphocyte count or fraction [mean (SD)]		1.28 (0.24)
Biopsy site specific score (SES-CD) [mean (SD)]	Non-inflamed biopsy	0.67 (0.58)
	Inflamed biopsy	6.67 (2.08)
Biopsy location [n (%)]	Left colon	3 (100%)
	Right colon	0 (0%)
	Terminal Ileum	0 (0%)
	Transverse colon	0 (0%)
Ethnicity was self-reported.
CD: Crohn’s disease.
TNF-α: Tumor necrosis factor-α
CRP: C-Reactive Protein.
SD: Standard Deviation.
yr: year.

## Sheet: TableS6
Table S6. Genes associated with accessible regions in CD4 T cells from non-inflamed vs. inflamed IBD biopsies
TCD4_non_inflamed_biopsies	TCD4_inflamed_biopsies
CUL2	NCRNA00115
AMPD3	RP11-206L10.11
CTR9	RP11-206L10.13
EIF4G2	NOC2L
AC069214.1	KLHL17
KDM2B	AGRN
RP11-282D2.2	RP11-465B22.3
RP11-282D2.5	C1orf159
PTGDR	TNFRSF18
IGHD6-25	SDF4
IGHD3-22	B3GALT6
AL122127.25	ACAP3
IGHD2-21	PUSL1
IGHD3-16	CPSF3L
IGHD4-17	GLTPD1
IGHD5-18	DVL1
IGHVII-1-1	MXRA8
IGHV1-2	CCNL2
IGHVIII-2-1	RP4-758J18.2
IGHV1-3	RP4-758J18.3
IGHV2-5	MRPL20
IGHV3-6	ATAD3B
IGHV3-7	ATAD3A
IGHV1-8	SSU72
IGHV3-9	RP11-345P4.5
IGHV2-10	MIB2
IGHV3-11	ATP13A2
IGHVIII-11-1	PADI3
IGHV3-13	OPRD1
IGHV1-14	RP4-604A21.1
IGHV3-15	TMEM200B
IGHVII-15-1	RP11-810H18.1
IGHVIII-16-1	RRAGC
IGHV1-17	MYCBP
AB019440.30	RP11-69E11.4
IGHV1-18	PABPC4
IGHV3-19	C10orf18
IGHV3-20	RP11-414H17.2
IGHVII-20-1	RPL13AP5
IGHV3-21	FRAT1
IGHV3-25	RP11-452K12.4
IGHVIII-25-1	RRP12
IGHV7-27	PGAM1
IGHV4-31	ZDHHC16
IGHV3-33-2	PI4K2A
IGHVII-33-1	RPS6KB2
IGHV4-34	RP5-901A4.4
IGHV7-34-1	RPS3AP40
IGHV3-36	MED17
IGHV3-37	RDX
IGHV3-38	RP11-477I4.2
IGHV4-39	RPS2P4
AB019438.66	PLD4
IGHVII-40-1	NUDT14
IGHV3-41	BRF1
IGHVII-43-1	BTBD6
IGHVIII-44	RP11-521B24.1
IGHV1-46	MTA1
IGHVII-46-1	CRIP1
IGHV3-48	C14orf80
IGHV3-49	TMEM121
IGHVII-51-2	ATP5G1P1
IGHVIII-51-1	ELK2BP
IGHV3-52	AL928742.12
IGHV3-53	IGHG3
IGHVII-53-1	NIPA2
IGHV4-55	NIPA1
IGHV7-56	ITPKA
USP50	AP3B2
EMILIN2	POLG
AC008280.1	AC007014.1
AC008280.3	CALB2
STAT4	ACACA
HMGB1P27	DUSP14
AP000235.2	SYNRG
AP000146.2	RP11-1407O15.2
SYNGR1	GPR179
RPS19BP1	ACLY
CCR5	STAT5B
CARD6	RAB37
ZNF498	C17orf28
CYP3A4	THOC4
AZGP1	PTPRM
ZSCAN21	KCTD1
AC073842.19	MEX3D
NDRG1	ATP8B3
ST3GAL1	SLC35E1
GDA	CALR3
RP13-547K6.1	C19orf42
VSIG4	KCNC3
EIF4BP9	NAPSB
C1orf141	SHANK1
RGL1	AC007041.2
ACYP2	AC012506.2
LZTFL1	THADA
SPTSSB	DYNC2LI1
CCR9	AC018682.6
SEC24B	AC096772.6
RAB3C	SCLY
EDIL3	BX322557.13
SLIT3	SLC19A1
GRIK2	PCBP3
ROR2	RP1-151B14.6
SH3GL2	RAC2
CCNY	CYTH4
DENND5A	MFNG
PPFIA2	GGA1
EMP1	SH3BP1
P2RX7	EIF3L
GPC5	MICALL1
GPR137C	APOBEC3C
AGBL1	APOBEC3G
AGBL1-AS1	MGAT3
ENTPD6	RP5-1104E15.6
NCAM2	GRAP2
ENTHD1	TUBGCP6
	HDAC10
	FAM116B
	PPP6R2
	SBF1
	SCO2
	CPT1B
	CHKB
	MAPK8IP2
	AC000036.5
	AC002055.4
	RABL2B
	VILL
	DLEC1
	MYD88
	SLC22A14
	RP11-305I9.3
	TMEM39A
	ADPRH
	COX17
	C3orf15
	NR1I2
	RP11-489M13.1
	RP11-489M13.3
	PPP2R2C
	C1QTNF7
	FBXL5
	BST1
	CD38
	TAPT1
	CNOT6L
	IL5
	RAD50
	AC004041.2
	IL13
	IL4
	CCNI2
	RP11-415D17.4
	SENP6
	MYO6
	RP3-509I19.1
	REPS1
	EIF2AK1
	AC004895.4
	USP42
	C7orf70
	RAC1
	AC073343.8
	AC073343.13
	SKAP2
	AC004080.16
	NCRNA00213
	HOXA13
	CTD-2281E23.1
	CTD-2336O2.1
	RP11-273G15.1
	LY6H
	ZFP41
	RP13-582O9.5
	TOP1MT
	MAFA
	C8orf73
	PYCRL
	ZNF623
	ZNF707
	MAPK15
	FAM83H
	RP11-429J17.6
	RP11-429J17.7
	SCRIB
	PUF60
	RP11-299M14.2
	NRBP2
	SOHLH1
	KCNT1
	CAMSAP1
	RP11-432J22.2
	UBAC1
	NACC2
	C9orf69
	QSOX2
	GPSM1
	DNLZ
	CARD9
	PMPCA
	SDCCAG3
	INPP5E
	SEC16A
	C9orf163
	NOTCH1
	MACF1
	KIFAP3
	NID1
	VWA1
	MAP3K6
	SATB2
	TFCP2L1
	PIKFYVE
	NPPC
	WWTR1
	UBP1
	GATA2
	STX18
	JAKMIP1
	CXCL13
	FGFRL1
	SEMA5A
	EYS
	ATXN1
	PKHD1
	CYTH3
	PPP1R9A
	HOTTIP
	CYP7B1
	RALYL
	KCNS2
	PTPRD
	IFT74
	NTRK2
	PTGES
	MELK
	DIRAS2
	ATP6AP1
	GDI1
	ARHGAP19-SLIT1
	CRTAC1
	ARHGAP19
	SMCO4
	PLBD1
	KIF21A
	SLC9A7P1
	TFDP1
	ZIC2
	SLC24A4
	PACS2
	CYFIP1
	BLM
	SPTBN5
	HOMER2
	RHCG
	RMI2
	MIR3180-4
	C16orf87
	LINC01081
	HNF1B
	ARHGAP23
	STAT5A
	AQP4-AS1
	EPS15L1
	DENND1C
	C19orf45
	MARCH2
	MED26
	ACPT
	SHANK3
	SCARF2

## Sheet: TableS7
Table S7. Genes associated with gained/lost regions in each polarized CD4 T cell population relative to naive cells. For each given condition, we only considered regions that were gained/lost in at least 2/3 of samples and that were not gained/lost by effector cells
Th1.Gained	Th1.Lost	Th2.Gained	Th2.Lost	pTh17.Gained	pTh17.Lost	rTh17.Gained	rTh17.Lost	Treg.Gained	Treg.Lost
KLHL17	PRKCZ	CAPZB	RP11-206L10.13	RP11-206L10.13	UBE2J2	KLHL17	RP11-206L10.13	CDK11A	CDK11A
PLEKHN1	MORN1	HTR6	NOC2L	KLHL17	PRKCZ	RP11-465B22.3	NOC2L	RP1-283E3.3	RP1-283E3.3
AGRN	RER1	PLA2G2E	RP11-465B22.3	AGRN	MORN1	C1orf159	RP11-465B22.3	TMEM52	NADK
RP11-465B22.3	PEX10	USP48	TTLL10	RP11-465B22.3	RER1	RP11-465B22.5	TTLL10	C1orf222	GNB1
C1orf159	TNFRSF14	BAI2	TNFRSF4	C1orf159	PEX10	RP11-465B22.6	TNFRSF4	PRKCZ	TMEM52
RP11-465B22.5	C1orf93	SPOCD1	B3GALT6	RP11-465B22.5	TNFRSF14	TNFRSF18	B3GALT6	C1orf86	PRKCZ
RP11-465B22.6	PARK7	TMEM39B	SDF4	TTLL10	C1orf93	FAM132A	SDF4	SKI	SKI
TNFRSF18	ERRFI1	LCK	UBE2J2	RP11-465B22.6	TNFRSF25	ACAP3	UBE2J2	MORN1	MORN1
FAM132A	RERE	RP4-811H24.10	MIB2	TNFRSF18	PARK7	PUSL1	MIB2	RER1	RER1
UBE2J2	RP5-1115A15.1	RP4-811H24.9	CDK11A	TNFRSF4	ERRFI1	CPSF3L	CDK11A	PLCH2	PEX10
ACAP3	ENO1	RP4-552O12.2	RP1-283E3.3	SDF4	RERE	RP5-890O3.9	RP1-283E3.3	PANK4	TNFRSF14
PUSL1	RP3-477M7.3	PRKACB	SLC35E2	FAM132A	VPS13D	DVL1	SLC35E2	TNFRSF14	C1orf93
CPSF3L	MIIP	RPF1	NADK	ACAP3	FHAD1	MXRA8	NADK	C1orf93	PARK7
RP5-890O3.9	TNFRSF8	SPATA1	GNB1	PUSL1	RP3-467K16.4	VWA1	GNB1	SLC2A5	CTA-215D11.3
DVL1	VPS13D	CTBS	TMEM52	CPSF3L	EFHD2	WDR8	TMEM52	SPSB1	ERRFI1
MXRA8	EIF4G3	RP4-713B5.2	PRKCZ	RP5-890O3.9	CTRC	KIAA0495	PRKCZ	FHAD1	RERE
VWA1	ECE1	RP5-1033H22.2	C1orf86	DVL1	CELA2B	RERE	SKI	ALDH4A1	RP5-1115A15.1
CDK11A	NBPF3	GCLM	SKI	MXRA8	DNAJC16	ENO1	MORN1	KIAA0090	ENO1
RP1-283E3.3	RAP1GAP	SLC35A3	MORN1	CCNL2	RP11-169K16.9	RP3-477M7.3	RER1	HNRNPR	RP3-477M7.3
TMEM52	HNRNPR	RP4-714D9.2	RER1	MRPL20	RP11-5P18.2	H6PD	PEX10	CNR2	GPR157
PRKCZ	E2F2	INTS3	PEX10	RP4-758J18.6	RP11-5P18.3	RP13-392I16.1	TNFRSF14	PNRC2	H6PD
C1orf86	RP5-886K2.1	GATAD2B	PANK4	RP4-758J18.10	RP11-5P18.5	TMEM201	C1orf93	SRSF10	SLC25A33
MORN1	TCEB3	DENND4B	TNFRSF14	VWA1	HNRNPR	VPS13D	PARK7	PDIK1L	PIK3CD
RER1	PITHD1	RPS27	C1orf93	ATAD3A	E2F2	ALDH4A1	ERRFI1	RP11-96L14.7	C1orf200
TNFRSF14	RP5-886K2.3	C1orf43	CHD5	MIB2	RP5-886K2.1	KIAA0090	RERE	RP11-231P20.3	CLSTN1
C1orf93	LYPLA2	UBAP2L	RNF207	CDK11A	TCEB3	IL22RA1	RP5-1115A15.1	CCDC21	CTNNBIP1
WDR8	GALE	HAX1	ICMT	RP1-283E3.3	PITHD1	GRHL3	ENO1	SH3BGRL3	LZIC
KIAA0495	HMGCL	ATP8B2	GPR153	SLC35E2	RP5-886K2.3	C1orf201	RP3-477M7.3	UBXN11	NMNAT1
RP11-312B8.2	FUCA1	IL6R	ACOT7	TMEM52	LYPLA2	ZNF683	GPR157	CD52	RBP7
KIF1B	RP11-4M23.3	ADAR	HES2	C1orf222	GALE	DHDDS	H6PD	ZNF683	UBE4B
PGD	CNR2	MSTO1	RP1-202O8.2	PRKCZ	HMGCL	RP3-476K8.3	SPSB1	DHDDS	DFFA
PEX14	RP11-4M23.4	RP11-29H23.4	ESPN	C1orf86	FUCA1	HMGN2	RP13-392I16.1	RP3-476K8.3	PEX14
SRM	PNRC2	RP11-29H23.5	TNFRSF25	SKI	RP11-4M23.3	RPS6KA1	SLC25A33	HMGN2	CASZ1
RP4-635E18.6	SRSF10	YY1AP1	PLEKHG5	MORN1	CNR2	ARID1A	TMEM201	RPS6KA1	C1orf127
EXOSC10	C1orf201	KIAA0907	KLHL21	RER1	RP11-4M23.4	RP11-344H11.4	PIK3CD	RP4-785J1.1	UBIAD1
PTCHD2	RCAN3	ARHGEF2	DNAJC11	PLCH2	PNRC2	RP11-344H11.5	C1orf200	RP11-492M19.3	RP4-796F18.2
C1orf167	RUNX3	LAMTOR2	PARK7	PANK4	SRSF10	WDTC1	CLSTN1	ARID1A	FBXO6
PLOD1	LDLRAP1	SEMA4A	CTA-215D11.3	TNFRSF14	C1orf201	RP11-4K3__A.2	CTNNBIP1	GPN2	MIIP
CROCCP2	MAN1C1	PIGC	ERRFI1	C1orf93	RCAN3	RP1-34M23.5	LZIC	NUDC	TNFRSF8
RP11-108M9.5	STMN1	RP3-471M13.2	RERE	WDR8	RUNX3	C1orf212	NMNAT1	RP11-344H11.4	FHAD1
CROCC	PAFAH2	PTPRC	RP5-1115A15.1	KIAA0495	PAFAH2	SFPQ	RBP7	RP11-344H11.5	EFHD2
MFAP2	PDIK1L	RP11-31E23.1	ENO1	RP11-431K24.2	RP11-96L14.7	KIAA0319L	UBE4B	WDTC1	CTRC
ATP13A2	RP11-96L14.7	RP11-16L9.2	RP3-477M7.3	RP4-633I8.3	CNKSR1	NCDN	PEX14	RP11-4K3__A.2	CELA2B
SDHB	CCDC21	RP11-16L9.4	GPR157	GPR157	RP11-231P20.3	C1orf216	UBIAD1	RP1-34M23.5	CASP9
PADI2	RP11-231P20.3	RP11-16L9.3	H6PD	PIK3CD	SH3BGRL3	EIF2C4	RP4-796F18.2	C1orf212	DNAJC16
ALDH4A1	SH3BGRL3	RP11-469A15.2	SPSB1	CTNNBIP1	UBXN11	EIF2C3	FBXO6	SFPQ	RP4-680D5.2
KIAA0090	UBXN11	IL10	RP13-392I16.1	UBE4B	ZNF683	TEKT2	MIIP	KIAA0319L	DDI2
CAPZB	CD52	PFKFB2	SLC25A33	RP4-635E18.6	DHDDS	ADPRHL2	TNFRSF8	NCDN	PLEKHM2
HTR6	ZNF683	RP11-6J21.2	TMEM201	PTCHD2	RPS6KA1	COL8A2	VPS13D	C1orf216	SPEN
PLA2G2E	DHDDS	VASH2	PIK3CD	C1orf167	RP4-785J1.1	MAP7D1	PRDM2	EIF2C4	ZBTB17
RP3-340N1.5	HMGN2	ANGEL2	C1orf200	PLOD1	RP11-492M19.3	STK40	C1orf195	EIF2C3	ARHGEF19
PDIK1L	RPS6KA1	LBR	CLSTN1	DHRS3	RP11-40H20.2	RRAGC	FHAD1	TEKT2	ANO7L1
RP11-96L14.7	RP4-785J1.1	ENAH	CTNNBIP1	FHAD1	RP11-40H20.4	MYCBP	RP3-467K16.4	ADPRHL2	RSG1
RP11-231P20.3	RP11-492M19.3	TMEM63A	LZIC	CROCCP2	WDTC1	MACF1	EFHD2	COL8A2	RP1-43E13.2
CCDC21	RP11-40H20.2	RP5-827C21.2	NMNAT1	RP11-108M9.5	TMEM222	FAM183A	CTRC	MAP7D1	UBR4
SH3BGRL3	RP11-40H20.4	IRF2BP2	RBP7	CROCC	RP11-4K3__A.5	ST3GAL3	CELA2B	STK40	EIF4G3
UBXN11	WDTC1	CHRM3	UBE4B	MFAP2	SYTL1	ATP6V0B	CASP9	RRAGC	ECE1
CD52	TMEM222	RP11-343J24.1	DFFA	ATP13A2	MAP3K6	RP11-570P14.1	DNAJC16	MYCBP	RP5-1071N3.1
ZNF683	RP11-4K3__A.5	RP11-379F12.7	PEX14	SDHB	GPR3	RNF220	AGMAT	MACF1	NBPF3
DHDDS	SYTL1	GATA3	CASZ1	PADI2	WASF2	C1orf228	RP4-680D5.2	FAF1	RAP1GAP
HMGN2	MAP3K6	RP11-428L9.1	C1orf127	ALDH4A1	FGR	RP4-678E16.4	RP4-680D5.3	RNF11	HNRNPR
RP11-492M19.1	GPR3	RP1-186E20.1	UBIAD1	UBR4	RP11-288L9.1	RPS8	DDI2	SSBP3	E2F2
RPS6KA1	WASF2	C10orf47	RP4-796F18.2	KIAA0090	FAM76A	EIF2B3	PLEKHM2	USP24	RP5-886K2.1
RP4-785J1.1	FGR	UPF2	FBXO6	AKR7A2	RPA2	HECTD3	RP11-288I21.1	TM2D1	TCEB3
RP11-492M19.3	RP11-288L9.1	DHTKD1	C1orf167	PQLC2	RP11-201O14.2	CYP4B1	TMEM82	CACHD1	PITHD1
GPN2	FAM76A	FAM107B	NPPA-AS1	CAPZB	PUM1	TAL1	FBLIM1	RAVER2	RP5-886K2.3
NUDC	RPA2	DCLRE1C	MIIP	HTR6	RP11-490K7.1	STIL	SPEN	JAK1	LYPLA2
RP11-344H11.4	PTP4A2	C10orf111	TNFRSF8	PLA2G2E	RP11-439L8.4	YIPF1	RP11-169K16.9	AK4	GALE
SLC9A1	KHDRBS1	VIM	RP11-426M1.2	ALPL	PEF1	GOT2P1	ZBTB17	RP4-552O12.2	HMGCL
RP11-40H20.2	TMEM39B	C10orf52	TNFRSF1B	RAP1GAP	BAI2	RP4-633H17.2	RP11-5P18.2	PRKACB	FUCA1
TMEM222	TXLNA	KIAA1462	VPS13D	USP48	RP11-84A19.3	RP11-466L17.1	RP11-5P18.3	RPF1	RP11-4M23.3
RP11-4K3__A.5	IQCC	DNM1P17	C1orf195	HSPG2	SPOCD1	RP11-90C4.1	C1orf64	SPATA1	CNR2
SYTL1	HDAC1	RP11-253D19.2	FHAD1	CELA3B	PTP4A2	C1orf168	RP11-5P18.5	CTBS	RP11-4M23.4
FCN3	RP4-811H24.3	RTKN2	RP3-467K16.4	CDC42	KHDRBS1	CACHD1	CLCNKA	GFI1	PNRC2
RP11-439L8.3	MARCKSL1	CCAR1	EFHD2	HNRNPR	TMEM39B	RAVER2	CLCNKB	RP4-713B5.2	SRSF10
BAI2	RP4-811H24.10	SRGN	CTRC	CNR2	TXLNA	JAK1	FAM131C	RP5-1033H22.2	C1orf201
CCDC28B	RP4-811H24.9	RP11-367H5.5	CELA2B	PNRC2	IQCC	AK4	ARHGEF19	BCAR3	RCAN3
LCK	RP4-811H24.8	SAR1A	DNAJC16	SRSF10	HDAC1	PDE4B	ANO7L1	GCLM	RUNX3
GAPDHP20	RBBP4	RP11-367H5.8	RP4-680D5.3	PAFAH2	RP4-811H24.3	SGIP1	RSG1	SLC35A3	RP11-70P17.1
SFPQ	ZBTB8OS	NPFFR1	RP11-169K16.9	PDIK1L	MARCKSL1	MIER1	ATP13A2	RP4-714D9.2	MAN1C1
ZMYM4	S100PBP	PRF1	ZBTB17	RP11-96L14.7	RP4-811H24.10	IL23R	SDHB	RP11-421L21.3	FAM54B
KIAA0319L	YARS	MBL1P	RP11-5P18.2	RP11-231P20.3	RP4-811H24.9	PIN1P1	RP1-43E13.2	RP11-157N3.1	RP1-317E23.3
NCDN	TRAPPC3	RP11-452K12.6	RP11-5P18.3	CCDC21	RP4-811H24.8	RP11-170N11.1	UBR4	RP5-964H19.2	STMN1
C1orf216	MAP7D1	RGS10	C1orf64	SH3BGRL3	RBBP4	GFI1	KIF17	FAM102B	PAFAH2
EIF2C4	THRAP3	TUBGCP2	RP11-5P18.5	UBXN11	ZBTB8OS	DNTTIP2	EIF4G3	HENMT1	PDIK1L
EIF2C3	LSM10	ZNF511	CLCNKA	CD52	S100PBP	ALG14	ECE1	AKNAD1	RP11-96L14.7
TEKT2	OSCP1	CYP2E1	CLCNKB	ZNF683	YARS	SLC35A3	NBPF3	WDR47	CNKSR1
ADPRHL2	MRPS15	AGGF1P2	ATP13A2	DHDDS	ELOVL1	RP4-714D9.2	RAP1GAP	DRAM2	CCDC21
COL8A2	CSF3R	DNHD1	SDHB	RP3-476K8.3	KTI12	CDC14A	USP48	DENND2D	RP11-231P20.3
MAP7D1	PABPC4	GVINP1	RP1-43E13.2	HMGN2	ORC1	RP5-837M10.3	HSPG2	CHI3L2	SH3BGRL3
STK40	BMP8B	C11orf58	UBR4	RPS6KA1	CACHD1	RP4-549L20.2	CDC42	OVGP1	UBXN11
MACF1	MFSD2A	SOX6	EIF4G3	RP4-785J1.1	RAVER2	RP11-421L21.3	WNT4	ATP5F1	CD52
PABPC4	CAP1	EIF3M	ECE1	RP11-492M19.3	AK4	PPIAP7	HNRNPR	WDR77	AIM1L
PPIE	ELOVL1	FAM111B	NBPF3	ARID1A	RP4-763G1.1	AMY2B	E2F2	C1orf162	RP11-569G9.7
PPCS	RAB3B	AP001258.4	RAP1GAP	GPN2	IL12RB2	CEPT1	RP5-886K2.1	ADORA3	ZNF683
ZMYND12	ZFYVE9	FAM111A	USP48	NUDC	SERBP1	CHI3L2	TCEB3	S100A3	DHDDS
PPIH	ORC1	DTX4	HSPG2	RP11-344H11.4	USP33	DENND2D	PITHD1	ATP1B1	HMGN2
YBX1	TACSTD2	OR4D7P	CDC42	RP11-344H11.5	CCDC55P1	RP5-1125M8.2	RP5-886K2.3	BLZF1	RPS6KA1
SLC2A1	CACHD1	AP000442.1	WNT4	WDTC1	DNAJB4	MTMR11	LYPLA2	NME7	RP4-785J1.1
CDC20	RAVER2	OSBP	HNRNPR	RP11-4K3__A.2	FUBP1	RP11-458I7.1	GALE	PIGC	RP11-492M19.3
RP1-92O14.3	JAK1	RP11-804A23.1	E2F2	EPB41	GFI1	VPS45	HMGCL	RP3-471M13.2	ARID1A
RP11-322N21.2	USP33	GPR44	RP5-886K2.1	SNRNP40	TMED5	ANP32E	FUCA1	TNFSF4	PIGV
POMGNT1	IFI44L	ZP1	TCEB3	ZCCHC17	CCDC18	PRPF3	RP11-4M23.3	SLC9A11	ZDHHC18
RAD54L	GFI1	CD6	PITHD1	PEF1	RP4-717I23.3	TARS2	CNR2	GS1-122H1.1	NR0B2
RP4-603I14.3	TMED5	CD5	RP5-886K2.3	BAI2	RP11-488P3.1	MCL1	RP11-4M23.4	GLUL	NUDC
FAAH	CCDC18	DDB1	LYPLA2	RP11-84A19.3	RP4-549L20.2	CTSS	PNRC2	NCRNA00272	TRNP1
MKNK1	RP4-717I23.3	DAK	GALE	SPOCD1	RP11-421L21.3	S100A3	SRSF10	NPL	SLC9A1
CYP4Z1	RP11-488P3.1	TMEM216	HMGCL	TMEM39B	S1PR1	MSTO1	C1orf201	RP11-401A10.2	RP11-40H20.2
RP11-184J23.2	RP11-157N3.1	C11orf66	FUCA1	LCK	RP11-157N3.1	RP11-29H23.4	NIPAL3	PTPRC	RP11-40H20.4
FAF1	RP11-411H5.1	LRRC10B	RP11-4M23.3	RP4-811H24.10	VAV3	RP11-29H23.5	RCAN3	RP11-31E23.1	WDTC1
RNF11	VAV3	C11orf85	CNR2	RP4-811H24.9	TDRD10	YY1AP1	SRRM1	RP11-16L9.2	TMEM222
YIPF1	CD53	CDCA5	RP11-4M23.4	YARS	SHE	KIAA0907	CLIC4	RP11-16L9.4	RP11-4K3__A.5
SSBP3	DRAM2	ZFPL1	PNRC2	HPCA	ADAR	ARHGEF2	RUNX3	RP11-16L9.3	SYTL1
USP24	CHI3L2	C11orf2	SRSF10	ZMYM1	PMVK	LAMTOR2	RP4-781L3.1	RP11-469A15.2	MAP3K6
CACHD1	DENND2D	FAU	C1orf201	SFPQ	PBXIP1	SEMA4A	SYF2	KIF14	FCN3
RAVER2	RP11-165H20.1	MRPL49	RCAN3	KIAA0319L	EFNA4	OR6K5P	C1orf63	DDX59	GPR3
JAK1	ADORA3	SYVN1	SRRM1	RP4-728D4.2	RP11-540D14.8	NCSTN	SDHDP6	CAMSAP1L1	WASF2
AK4	SEMA6C	NEAT1	RUNX3	CLSPN	EFNA1	SLAMF7	TMEM50A	C1orf106	RP1-159A19.4
RP5-1044H5.1	RFX5	SSSCA1	RP4-799D16.1	TEKT2	KRTCAP2	ITLN1	RHCE	PKP1	FGR
LEPR	S100A6	FAM89B	RP4-781L3.1	LSM10	TRIM46	USF1	LDLRAP1	RP11-38J22.6	RP11-288L9.1
PDE4B	S100A2	MAP3K11	C1orf63	CSF3R	MTX1	ARHGAP30	MAN1C1	CTSE	FAM76A
SGIP1	S100A13	PCNXL3	SDHDP6	RRAGC	THBS3	NIT1	SEPN1	RASSF5	RP3-426I6.2
IL12RB2	RP1-178F15.3	RELA	RHCE	BMP8A	FDPS	PPOX	FAM54B	DYRK3	RP3-426I6.3
WLS	ILF2	KAT5	TMEM57	PABPC4	HSD17B7	FCER1G	RP1-317E23.3	RP11-343H5.6	PPP1R8
ANKRD13C	NPR1	RNASEH2C	LDLRAP1	NT5C1A	RP5-968D22.1	TOMM40L	C1orf135	MAPKAPK2	C1orf38
HHLA3	SLC27A3	KRT8P26	MAN1C1	OXCT2	RP11-177A2.5	MPZ	RP1-125I3.2	IL10	RPA2
RP11-108P2.1	RP11-216N14.7	RP11-770G2.3	STMN1	BMP8B	TOR3A	FCGR2A	STMN1	IL19	EYA3
RP11-386O9.1	DENND4B	SNX32	PAFAH2	MYCL1	RP11-177A2.4	RP11-5K23.3	PAFAH2	FAIM3	RP5-1053E7.1
ZRANB2	JTB	C11orf68	PDIK1L	MFSD2A	RP11-215I23.4	FCGR3A	SLC30A2	PFKFB2	RP5-1053E7.2
TTLL7	C1orf43	DRAP1	RP11-96L14.7	CAP1	KIAA1614	FCGR2C	PDIK1L	RP11-6J21.2	MED18
RP4-552O12.2	HAX1	AP000487.4	CNKSR1	PPT1	CACNA1E	RP11-25K21.5	ZNF593	CR1	RP1-308E4.1
PRKACB	ATP8B2	PPFIA1	CCDC21	HIVEP3	NCF2	FCGR3B	RP11-96L14.7	CD46P1	RP11-442N24__B.1
DNASE2B	IL6R	CTTN	RP11-231P20.3	RP1-21K4.1	SOX13	UQCRBP2	CNKSR1	CR1L	TAF12
RPF1	RP11-350G8.5	CREBZF	SH3BGRL3	FOXJ3	ETNK2	ATP1B1	CCDC21	CD46	RP11-201O14.2
SPATA1	UBE2Q1	ME3	UBXN11	PPCS	REN	BLZF1	RP11-231P20.3	HLX	PUM1
GNG5	ADAR	RP11-667M19.1	CD52	ZMYND12	NFASC	NME7	SH3BGRL3	DUSP10	RP11-490K7.1
CTBS	KCNN3	ATP5L	ZNF683	PPIH	RP11-494K3.2	DNM3	UBXN11	CNIH3	RP11-439L8.4
WDR63	PMVK	RP11-770J1.3	DHDDS	YBX1	RP11-6B6.3	PIGC	CD52	ENAH	PEF1
DDAH1	PBXIP1	AP002954.4	HMGN2	SLC2A1	HSD11B1	C1orf105	ZNF683	EPHX1	BAI2
CYR61	SHC1	RP11-158I9.1	RPS6KA1	FAM183A	TRAF3IP3	TNFSF4	DHDDS	ACBD3	RP11-84A19.3
SH3GLB1	DCST2	CXCR5	RP4-785J1.1	CDC20	DIEXF	RP11-12M5.3	HMGN2	PARP1	SPOCD1
HS2ST1	ADAM15	FOXR1	RP11-492M19.3	RP1-92O14.3	SLC30A1	ACBD6	RPS6KA1	ITPKB	PTP4A2
RP4-604K5.1	EFNA4	C2CD2L	RP11-40H20.2	ERI3	NEK2	MR1	RP4-785J1.1	GALNT2	KHDRBS1
RP11-384B12.3	RP11-540D14.8	MCAM	RP11-40H20.4	RNF220	RP11-122M14.1	GS1-122H1.1	RP11-492M19.3	CAPN9	TMEM39B
RP11-384B12.2	RP11-540D14.6	KLRG1	WDTC1	C1orf228	RP11-552D8.1	GLUL	ARID1A	TARBP1	KPNA6
RP5-837D10.2	SLC50A1	RP11-118B22.3	TMEM222	RP4-678E16.4	LPGAT1	TEDDM1	PIGV	ARID4B	RP4-622L5.2
GAPDHP46	KRTCAP2	MANSC1	RP11-4K3__A.5	KIF2C	RAB3GAP2	RGSL1	ZDHHC18	GGPS1	TXLNA
RP4-621B10.6	TRIM46	LOH12CR1	SYTL1	RPS8	RP11-149J18.1	NPL	NUDC	RP11-382D8.3	CCDC28B
GFI1	MUC1	DUSP16	MAP3K6	PLK3	HHIPL2	C1orf99	TRNP1	LYST	IQCC
RP4-713B5.2	MTX1	CREBL2	FCN3	EIF2B3	RP11-378J18.3	RP11-469A15.2	RP11-40H20.2	RP4-580N22.2	LCK
RP5-1033H22.2	THBS3	RP11-180M15.4	GPR3	HECTD3	TAF1A	KIF14	RP11-40H20.4	ERO1LB	HDAC1
BCAR3	GBAP1	DDX47	WASF2	KIAA0494	PARP1	DDX59	WDTC1	ZNF124	RP4-811H24.3
DNTTIP2	FAM189B	KIAA1467	RP1-159A19.4	RP11-543D5.1	RP11-115P16.3	CAMSAP1L1	TMEM222	RP11-488L18.6	MARCKSL1
GCLM	CLK2	AC023055.2	AHDC1	SLC5A9	ITPKB	C1orf106	RP11-4K3__A.5	NLRP3	RP4-811H24.10
SLC35A3	HCN3	GLS2	FGR	SPATA6	RPS27P5	PKP1	SYTL1	OR2B11	RP4-811H24.9
HIAT1	PKLR	R3HDM2	RP11-288L9.1	FAF1	HIST3H2A	CSRP1	MAP3K6	C1orf150	RP4-811H24.8
RP4-714D9.2	FDPS	ARHGEF25	RP11-288L9.4	RNF11	HIST3H2BB	RP11-38J22.6	FCN3	OR14L1P	GAPDHP20
RP4-549L20.2	RUSC1	TXNRD1	FAM76A	YIPF1	HIST3H2BA	CTSE	GPR3	OR2G2	ZBTB8OS
RP11-421L21.3	C1orf104	TESC	RP3-426I6.2	SSBP3	RP5-915N17.9	IKBKE	WASF2	OR2G3	RBBP4
PPIAP7	C1orf182	N6AMT2	RP3-426I6.3	USP24	RHOU	RASSF5	RP1-159A19.4	OR1C1	S100PBP
RP11-157N3.1	RP11-98G7.1	XPO4	PPP1R8	C1orf168	C1orf124	EIF2D	FGR	OR9H1P	YARS
CEPT1	MEF2D	LATS2	C1orf38	CACHD1	PCNXL2	MAPKAPK2	RP11-288L9.1	OR2M2	RP1-117O3.2
CHI3L2	RP11-284F21.7	IPPKP1	RPA2	RAVER2	ARID4B	IL10	FAM76A	SH3BP5L	RP4-803A2.2
DENND2D	SLAMF1	SAP18	RP11-460I13.2	JAK1	RP11-382D8.3	IL19	RP3-426I6.2	RP11-34C15.1	ZMYM1
RP5-1125M8.2	CD48	MRP63	EYA3	RP11-182I10.3	RP11-382D8.5	FAIM3	RP3-426I6.3	RP11-379F12.7	SFPQ
RP4-655J12.3	LY9	SKA3	RP5-1053E7.1	RP4-535B20.3	YWHAQP9	PFKFB2	PPP1R8	GATA3	ZMYM4
NEFHP1	F11R	ZDHHC20	RP5-1053E7.2	AK4	CHRM3	RP11-6J21.2	C1orf38	RP11-428L9.1	KIAA0319L
CD2	TSTD1	CCNA1	PTAFR	SGIP1	AKR1E2	CR1	RPA2	C10orf31	NCDN
RP11-229A19.3	USF1	LCP1	MED18	PIN1P1	RP11-414H17.2	CD46P1	EYA3	C10orf47	TRAPPC3
VPS45	TOMM40L	C13orf18	RP1-308E4.1	RP11-108P2.1	RP11-428L9.1	CR1L	RP5-1053E7.1	UPF2	MAP7D1
PLEKHO1	HSPA6	CTSG	RCC1	CCDC55P1	C10orf31	CD46	RP5-1053E7.2	DHTKD1	THRAP3
ANP32E	GPA33	GZMB	SNHG3	GIPC2	RP11-89C21.2	RP11-459K23.1	TRNAU1AP	FAM107B	LSM10
PRPF3	CD247	RPS29	SNHG12	IFI44	USP6NL	SYT14	RAB42	DCLRE1C	OSCP1
MCL1	AKR1D1P1	NEMF	RP11-201O14.2	RP11-170N11.1	CDC123	C1orf133	RP11-442N24__B.1	OLAH	MRPS15
CTSS	RP3-455J7.4	AL132796.1	PUM1	RP5-836J3.1	PIP4K2A	RP11-478J18.3	TAF12	C10orf111	CSF3R
ARNT	RCSD1	AL109767.1	RP11-490K7.1	TTLL7	NRP1	HLX	YTHDF2	NMT2	RP11-69E11.4
SETDB1	BRP44	BCL11B	RP11-439L8.3	RP4-552O12.2	CREM	DUSP10	EPB41	RP11-414K1.3	PABPC4
LASS2	DCAF6	IGHV4-4	RP11-439L8.4	RP4-552O12.1	CXCL12	RP11-149J18.1	MECR	STAM	NT5C1A
PRUNE	BLZF1	IGHV3-22	PEF1	PRKACB	RASSF4	CNIH3	PTPRU	NEBL	OXCT2
CDC42SE1	NME7	IGHVII-26-2	BAI2	DNASE2B	RP11-285G1.8	LBR	RP11-201O14.2	RP11-565H13.2	TMCO2
GABPB2	C1orf114	IGHV1-45	RP11-84A19.3	RPF1	ANKRD54P1	RP11-211A18.2	PUM1	MLLT10	COL9A2
SEMA6C	SELP	IGHV5-51	SPOCD1	SPATA1	COL13A1	TAF5L	RP11-490K7.1	DNAJC1	SMAP2
PIP5K1A	C1orf112	IGHV3-79	PTP4A2	GNG5	RP11-479O17.8	RP11-552D4.1	RP11-439L8.3	SPAG6	ZNF642
PSMD4	SELL	IGHVII-78-1	KPNA6	CTBS	RP11-479O17.7	GALNT2	RP11-439L8.4	ARMC3	NFYC
ZNF687	SCYL3	KLF13	RP4-622L5.2	SSX2IP	C10orf57	CAPN9	PEF1	NCRNA00264	CTPS
RFX5	PIGC	RP11-112N19.1	CCDC28B	HS2ST1	RP11-369J21.5	EGLN1	BAI2	ABI1	FOXJ3
POGZ	FASLG	PAQR5	EIF3I	RP4-604K5.1	ANXA11	SNRPD2P2	RP11-84A19.3	MASTL	PPIH
RP11-74C1.4	RP3-471M13.2	CIB1	TMEM234	RP11-384B12.2	C10orf58	TSNAX	SPOCD1	YME1L1	ELOVL1
TUFT1	TNFSF4	TTC23	LCK	RP11-91I11.1	TSPAN14	RP11-17H4.2	PTP4A2	CUL2	MUTYH
INTS3	RP11-177A2.5	LRRK1	HDAC1	TGFBR3	RP11-380G5.2	DISC1	KHDRBS1	CREM	TOE1
GATAD2B	TOR3A	TM2D3	GAPDHP20	BRDT	RP11-483F11.7	TARBP1	TMEM39B	RP11-168P8.5	PRDX1
DENND4B	RP11-177A2.4	CLEC16A	ZBTB8OS	EPHX4	SCD	ARID4B	KPNA6	RP11-168P8.4	AKR1A1
RPS27	RP11-215I23.4	GINS3	RBBP4	LPCAT2BP	SEC31B	GGPS1	RP4-622L5.2	MSMB	NASP
C1orf43	CACNA1E	ATP6V0D1	KIAA1522	RP4-775D17.1	HIF1AN	RP11-382D8.3	TXLNA	NCOA4	GPBP1L1
UBAP2L	EDEM3	CTCF	S100PBP	MTF2	FAM178A	LYST	CCDC28B	TIMM23	TMEM69
HAX1	ZNF281	ACD	YARS	BCAR3	C10orf76	RP4-580N22.2	IQCC	FAM21A	IPP
ATP8B2	SOX13	PARD6A	FNDC5	DNTTIP2	PPRC1	ERO1LB	EIF3I	RP11-324H6.5	MAST2
IL6R	ETNK2	C16orf48	RNF19B	SLC35A3	GBF1	RP11-370K11.1	TMEM234	RP11-324H6.7	MKNK1
ADAR	REN	C16orf86	RP1-117O3.2	HIAT1	CUEDC2	NCRNA00168	LCK	RP11-179B15.5	RAB3B
KCNN3	NFASC	GFOD2	RP4-803A2.2	RP4-714D9.2	ACTR1A	RP11-69C17.1	HDAC1	UBE2D1	KTI12
SHC1	RP11-494K3.2	TSNAXIP1	ADC	DBT	SUFU	RP11-34C15.1	RP4-811H24.3	RTKN2	ZFYVE9
DCST2	RP11-38J22.6	THAP11	TRIM62	RP11-305E17.6	SH3PXD2A	GDI2	MARCKSL1	ZNF365	ORC1
ADAM15	RASSF5	EDC4	PHC2	RTCD1	GSTO1	RP11-379F12.7	RP4-811H24.10	HERC4	OMA1
EFNA3	DYRK3	PSKH1	ZSCAN20	CDC14A	C10orf82	GATA3	RP4-811H24.9	SRGN	RP4-794H19.4
RP11-540D14.6	RP11-343H5.6	DPEP2	TRAPPC3	RP4-549L20.2	RP11-498B4.5	C10orf31	RP4-811H24.8	ANAPC16	CACHD1
SLC50A1	MAPKAPK2	DUS2L	MAP7D1	RP11-421L21.3	HSPA12A	RP11-414K1.3	GAPDHP20	RP11-589B3.6	RAVER2
KRTCAP2	IL19	NFATC3	THRAP3	RP11-157N3.1	VAX1	STAM	ZBTB8OS	RP11-36D19.5	AK4
FAM189B	FAIM3	PLA2G15	LSM10	VAV3	RP11-501J20.3	PIP4K2A	RBBP4	DYDC2	RP11-342H21.2
CLK2	HSD11B1	PRMT7	OSCP1	RP5-964H19.2	PDZD8	KIAA1217	S100PBP	RP11-122F14.4	RP4-763G1.1
HCN3	TRAF3IP3	SLC7A6OS	MRPS15	FAM102B	EMX2OS	ARHGAP21	YARS	ACTA2	IL12RB2
RUSC1	DIEXF	AC087392.3	CSF3R	HENMT1	RP11-326C3.7	NCRNA00264	ZMYM1	FAS	SERBP1
MSTO1	RP11-149J18.1	NTN1	C1orf122	FNDC7	IFITM1	RP11-14C22.4	SFPQ	RPP30	RP11-518D3.1
RP11-29H23.4	HHIPL2	CDRT15P	RP11-329N22.1	AKNAD1	RP11-326C3.12	RP11-476F14.1	ZMYM4	RRP12	DIRAS3
RP11-29H23.5	PARP1	SLC6A4	RP11-69E11.4	GPSM2	OR56A4	CUL2	KIAA0319L	PGAM1	USP33
YY1AP1	RP11-115P16.3	CPD	PABPC4	WDR47	CNGA4	CREM	NCDN	ZDHHC16	IFI44L
KIAA0907	ITPKB	AC005562.2	NT5C1A	SARS	SMPD1	ZNF487P	TRAPPC3	PI4K2A	MCOLN2
ARHGEF2	RPS27P5	ATAD5	OXCT2	CELSR2	DNHD1	RP11-168P8.5	MAP7D1	FGF8	WDR63
LAMTOR2	CTD-2090I13.2	NF1	BMP8B	SORT1	GVINP1	RP11-168P8.4	THRAP3	HPS6	SYDE2
LMNA	GUK1	CBX1	MFSD2A	ATXN7L2	NRIP3	RP11-179B15.5	LSM10	LDB1	SH3GLB1
SEMA4A	C1orf145	RP11-357H14.12	CAP1	AMIGO1	RP11-467K18.2	UBE2D1	OSCP1	RP11-302K17.7	RP11-76N22.2
MRPL24	TARBP1	HOXB7	TMCO2	RP5-1003J2.3	DENND5A	RHOBTB1	MRPS15	ELOVL3	GTF2B
CD1D	SDCCAG8	CALCOCO2	COL9A2	KCNC4	C11orf58	ARID5B	CSF3R	PITX3	GBP2
RP11-404O13.5	RP11-414H17.2	RP11-463M16.5	SMAP2	RP5-1074L1.1	SOX6	RTKN2	AKIRIN1	NFKB2	GBP4
CD1A	SFMBT2	UBE2Z	ZNF642	HBXIP	RP11-466H18.1	ZNF365	RP11-69E11.4	PSD	GBP5
CD1C	RP5-1031D4.2	SNF8	NFYC	CD53	NUCB2	HERC4	PABPC4	FBXL15	BRDT
CD1B	RP11-271M1.1	ACSF2	CTPS	C1orf103	RP1-239B22.1	RP11-314J18.5	NT5C1A	RP11-18I14.7	LPCAT2BP
CD1E	PIP4K2A	RP11-94C24.3	FOXJ3	PTPN22	ABCC8	KIAA1279	OXCT2	TRIM8	GFI1
OR10T2	RP11-462L8.1	RSAD1	CCDC30	AP4B1	RP1-239B22.4	SRGN	BMP8B	ARL3	RP11-488P3.1
OR10T1P	NRP1	MYCBPAP	PPIH	HIPK1	GAS2	PSAP	MFSD2A	SFXN2	GCLM
OR10K1	RP11-8L18.3	RP11-94C24.6	CCDC23	RP5-1073O3.7	SVIP	RP11-472G21.2	CAP1	CTB-1144G6.5	ARHGAP29
RP11-144L1.4	AGAP9	RP11-94C24.8	RP5-848E13.3	RP11-12L8.1	RP11-17A1.3	ASCC1	TMCO2	AFAP1L2	RP11-148B18.1
SPTA1	ANXA8	SPATA20	SLC2A1	SLC22A15	RP11-514F3.4	ANAPC16	RIMS3	ABLIM1	TMEM56
OR6K1P	BMS1P6	RP11-94C24.10	ELOVL1	RP11-159M11.2	RP11-219O3.2	HMGN2P34	KCNQ4	RP11-317F20.2	S1PR1
CD84	CTD-2173J9.4	CACNA1G	RNF220	RP4-655J12.3	TRAF6	RP11-399K21.5	FOXJ3	RP11-106M7.1	RP11-157N3.1
SLAMF1	CTSL1P2	ABCC3	PLK3	RP5-1086K13.1	RAG1	RP11-589B3.6	CCDC30	C10orf46	RP11-411H5.1
RP11-404F10.2	FAM25G	ANKRD40	BTBD19	CD58	RAG2	C1DP4	PPIH	RGS10	VAV3
CD48	ZNF488	LUC7L3	MUTYH	RP4-655J12.5	CTD-2119L1.1	PLAC9	CCDC23	RP11-464O2.2	PSMA5
SLAMF7	RUFY2	AC091062.2	TOE1	NEFHP1	CHST1	RP11-36D19.5	ATP6V1E1P1	FAM53B	SYPL2
LY9	RP11-119F7.3	TOB1	PRDX1	CD2	CTD-2210P24.4	MAT1A	RP5-848E13.3	C10orf137	ATXN7L2
RP11-312J18.3	STOX1	RP11-700H6.1	AKR1A1	CD101	SLC35C1	DYDC2	SLC2A1	RP11-383C5.4	CYB561D1
CD244	RP11-96C23.7	NME2	NASP	RP11-27K13.3	PEX16	SH2D4B	EBNA1BP2	RP11-383C5.5	GPR61
ITLN1	RP11-483F11.7	MBTD1	GPBP1L1	TTF2	SLC39A13	RP11-122F14.4	WDR65	MMP21	RP5-1160K1.8
F11R	C10orf76	UTP18	TMEM69	PDE4DIP	CELF1	GRID1	ELOVL1	TUBGCP2	AMPD2
TSTD1	PPRC1	PTRH2	IPP	GNRHR2	OR4D11	LIPN	C1orf84	ZNF511	RP5-1160K1.6
USF1	GBF1	RPS6KB1	MAST2	PEX11B	CCDC86	ANKRD22	MED8	CYP2E1	GSTM2
ARHGAP30	CUEDC2	RNFT1	RAB3B	ANKRD35	GPR44	RPP30	ST3GAL3	AGGF1P2	GSTM3
NIT1	ACTR1A	RP11-3K24.1	KTI12	FMO5	PRPF19	CYP2C8	SHMT1P1	DUX4L10	EPS8L3
UFC1	SUFU	RP11-557B23.1	ZFYVE9	FAM108A2	RP11-881M11.2	ALDH18A1	RNF220	DUX4L11	AHCYL1
PPOX	SH3PXD2A	AC111170.3	ORC1	XXyac-YX155B6.3	RP11-881M11.1	CC2D2B	PLK3	DUX4L12	FAM40A
NDUFS2	XPNPEP1	AZI1	RP5-997D24.3	RP11-763B22.7	VPS37C	MMS19	BTBD19	DUX4L13	RP5-1028L10.2
FCER1G	MXI1	P4HB	SSBP3	RP11-763B22.9	VWCE	MARVELD1	MUTYH	XX-2136C48.8	RP5-1003J2.3
TOMM40L	SMNDC1	STRA13	HEATR8	RP5-998N21.4	DAK	PYROXD2	TOE1	SIGIRR	KCNC4
MPZ	SMC3	HRH4	OMA1	RP11-277L2.2	DDB1	TLX1	PRDX1	HRAS	OR11I1P
FCGR2A	RBM20	PARD6G	RP4-794H19.4	MTMR11	CYBASC3	FBXW4	AKR1A1	C11orf35	CD53
RP11-5K23.3	PNLIPRP1	AC112708.1	NFIA	RP11-458I7.1	TMEM138	KCNIP2	NASP	RP11-496I9.1	DRAM2
FCGR3A	C10orf82	PRAM1	ROR1	VPS45	CPSF7	RP11-525A16.1	GPBP1L1	RASSF7	DENND2D
FCGR2C	RP11-498B4.5	MYO1F	CACHD1	PLEKHO1	RP11-286N22.8	RP11-317F20.2	TMEM69	AP006284.2	CHI3L2
RP11-25K21.5	HSPA12A	CTD-2557P19.1	RAVER2	ANP32E	SDHAF2	C10orf46	IPP	MIR210HG	RP11-165H20.1
FCGR3B	VAX1	MUC16	JAK1	PRPF3	DAGLA	RGS10	MAST2	DEAF1	ADORA3
MGST3	RP11-501J20.3	COL5A3	RP11-182I10.3	TARS2	C11orf9	RP11-179H18.5	MKNK1	TALDO1	PTPN22
ALDH9A1	PDZD8	ZNF491	RP4-535B20.3	MCL1	AP003774.6	INPP5F	RAB3B	AP006621.5	AP4B1
RP11-466F5.5	EMX2OS	ZNF439	AK4	CTSS	AP003774.4	PTPRE	KTI12	PDDC1	DCLRE1B
RP11-375H19.2	INPP5F	ZNF700	RP11-397C12.1	ARNT	SLC22A12	TRIM6-TRIM34	ZFYVE9	SLC25A22	HIPK1
GPA33	PTPRE	ZNF763	RP11-342H21.2	SETDB1	NRXN2	OR52E7P	ORC1	BRSK2	TSPAN2
CD247	MKI67	CTD-2006C1.2	RP4-763G1.1	LASS2	RASGRP2	DNHD1	OMA1	KRTAP5-1	RP4-666F24.3
AKR1D1P1	RP11-326C3.7	ZNF788	IL12RB2	PRUNE	SF1	GVINP1	TACSTD2	KRTAP5-3	SPAG17
RP5-968D22.1	IFITM1	ZNF20	SERBP1	CGN	MAP4K2	RPL27A	ROR1	AC068580.3	RP11-314N2.2
ATP1B1	RP11-326C3.12	CTD-2666L21.3	RP11-518D3.1	RORC	MEN1	ST5	CACHD1	CTSD	XXyac-YX155B6.2
BLZF1	SIGIRR	CTD-2666L21.2	DIRAS3	AL589986.2	CDC42BPG	IPO7	RAVER2	AC068580.6	RP11-196G18.1
NME7	PTDSS2	ZNF44	USP33	HDHD1P2	EHD1	ZNF143	RP11-182I10.3	TNNI2	FCGR1A
PIGC	RNH1	ZNF563	CCDC55P1	INTS3	PPP2R5B	ADM	RP4-535B20.3	LSP1	SF3B4
RP3-471M13.2	HRAS	CTD-3105H18.7	DNAJB4	GATAD2B	C11orf85	RP11-351I24.1	AK4	TNNT3	MTMR11
TNFSF4	PHRF1	ZNF490	FUBP1	DENND4B	BATF2	AMPD3	RP11-397C12.1	MRPL23	RP11-458I7.1
SLC9A11	IRF7	ZNF791	IFI44L	RPS27	ARL2	RNF141	SERBP1	ASCL2	VPS45
RABGAP1L	CDHR5	MAN2B1	RPF1	C1orf43	SAC3D1	MRVI1	RP11-518D3.1	TSPAN32	PLEKHO1
RP11-177A2.5	SCT	FBXW9	SPATA1	UBAP2L	C11orf2	LYVE1	DIRAS3	C11orf21	ANP32E
TOR3A	DEAF1	PRDX2	CTBS	HAX1	AP003068.9	EIF4G2	USP33	STIM1	PRPF3
RP11-177A2.4	TMEM80	ARMC6	MCOLN2	ATP8B2	TM7SF2	CTD-2381F24.1	CCDC55P1	RRM1	TARS2
RP11-215I23.4	EPS8L2	MEF2B	WDR63	IL6R	ZNHIT2	DKK3	DNAJB4	TRIM21	ADAMTSL4
MR1	TALDO1	AC002126.5	SYDE2	ADAR	FAU	RP13-631K18.3	FUBP1	OR52P2P	RP11-54A4.2
TEDDM1	SLC25A22	AC002126.6	SH3GLB1	KCNN3	MRPL49	MICAL2	RPF1	OR52K2	C1orf138
RGSL1	RPLP2	RFXANK	HS2ST1	SHC1	SYVN1	BTBD10	SPATA1	ASCL3	MCL1
RP11-444D13.1	LRDD	NR2C2AP	RP11-76N22.2	DCST2	CAPN1	FAR1	CTBS	DENND5A	CTSS
TPR	PNPLA2	FXYD5	GTF2B	ADAM15	SLC22A20	RP11-261E12.2	MCOLN2	SBF2	RP11-235D19.2
PLA2G4A	POLR2L	KRTDAP	GBP2	EFNA3	POLA2	C11orf58	WDR63	ADM	SETDB1
DENND1B	TSPAN4	AD000671.1	GBP4	RP11-540D14.6	DPF2	SOX6	SYDE2	RP11-351I24.1	LASS2
RP11-448G4.4	AP2A2	C19orf55	GBP5	SLC50A1	FRMD8	HPS5	HS2ST1	AMPD3	C1orf56
RP11-401A10.2	MUC6	HCST	RP11-413E1.4	KRTCAP2	SCYL1	TSG101	RP11-76N22.2	LYVE1	SEMA6C
PTPRC	MUC5AC	AC002116.5	RP5-1007M22.2	TRIM46	LTBP3	PTPN5	GTF2B	EIF4G2	PIP5K1A
RP11-553K8.5	NRIP3	ALKBH6	LRRC8C	MUC1	EHBP1L1	DBX1	GBP2	MICAL2	ZNF687
RP11-31E23.1	RP11-467K18.2	THAP8	LRRC8D	FAM189B	MAP3K11	RP11-701I24.1	GBP4	C11orf58	RFX5
RP11-16L9.2	SCUBE2	WDR62	RP11-302M6.2	CLK2	SIPA1	NELL1	GBP5	SOX6	SELENBP1
RP11-16L9.4	DENND5A	TBCB	HSP90B3P	HCN3	KAT5	BBOX1	LRRC8B	NAT10	RP11-74C1.4
RP11-16L9.3	TMEM41B	ZFP82	BRDT	PKLR	RP11-770G2.3	WT1-AS	RP11-413E1.4	RP4-607I7.1	TUFT1
RP11-469A15.2	IPO7	AC092295.4	LPCAT2BP	RUSC1	CFL1	WT1	RP5-1007M22.2	CD44	S100A9
KIF14	WEE1	ZNF260	RP4-621B10.3	MSTO1	SNX32	EIF3M	LRRC8C	LDLRAD3	S100A8
DDX59	SBF2	BCL3	GFI1	RP11-29H23.4	SPCS2	NAT10	RP11-413E1.2	RP5-916O11.1	S100A7A
CAMSAP1L1	ADM	PRMT1	TMED5	RP11-29H23.5	XRRA1	EHF	LRRC8D	FAM111B	S100A6
C1orf106	CTR9	FUZ	CCDC18	YY1AP1	CTD-2562J17.2	PDHX	RP11-302M6.2	AP001258.4	S100A13
PKP1	PDHX	AKT1S1	RP4-717I23.3	GON4L	SLCO2B1	CD44	GFI1	FAM111A	RP1-178F15.3
CSRP1	CD44	KCNC3	RP11-488P3.1	KIAA0907	RPS3	RP1-68D18.2	TMED5	DTX4	ILF2
RP11-69P2.1	RP1-68D18.2	AC008743.7	GCLM	ARHGEF2	KLHL35	RP1-276E15.1	CCDC18	OR5BR1P	NPR1
ATP2B4	COMMD9	SHANK1	ARHGAP29	LAMTOR2	GDPD5	RP11-698N11.2	RP4-717I23.3	OR5BB1P	SLC27A3
LAX1	PRR5L	PRKCG	RP11-148B18.1	SEMA4A	MAP6	RP5-916O11.2	GCLM	OR4D10	RP11-216N14.7
SOX13	RP11-514F3.4	VSTM1	ALG14	CCT3	RP11-672A2.6	COMMD9	ARHGAP29	OR4D8P	DENND4B
NFASC	RP11-219O3.2	AC012314.6	TMEM56	SPTA1	ACER3	RP11-514F3.4	RP11-148B18.1	OR4D9	JTB
RP11-494K3.2	TRAF6	PRPF31	DPYD	OR6K5P	AP000580.1	PRR5L	ALG14	OR4D7P	C1orf43
MFSD4	RAG1	MBOAT7	RP11-305E17.6	OR6N2	RP11-843A23.1	TRAF6	TMEM56	AP000442.1	HAX1
C1orf186	RAG2	LILRB2	RTCD1	OR10AA1P	CEP57	RAG1	SLC35A3	OSBP	TDRD10
RP11-38J22.6	CTD-2119L1.1	AC008984.2	GPR88	MNDA	MAML2	RAG2	RP4-714D9.2	PATL1	SHE
CTSE	EXT2	LILRA4	RP11-84O12.2	AIM2	CCDC82	CTD-2119L1.1	RP11-305E17.6	RP11-804A23.1	UBE2Q1
IKBKE	CD82	LAIR1	EXTL2	OR10J3	RP11-94P11.3	OR4X1	RTCD1	GPR44	ADAR
RASSF5	RP11-244C20.1	AC008746.10	SLC30A7	RP11-180D21.1	FDXACB1	OR4C3	GPR88	ZP1	KCNN3
EIF2D	TP53I11	TTYH1	DPH5	NCSTN	RPL37AP8	GLYATL2	EXTL2	CD6	PMVK
IL10	CHST1	LAIR2	S1PR1	SLAMF6	AP006216.10	DTX4	SLC30A7	CD5	PBXIP1
FAIM3	CTD-2210P24.4	AC006293.3	RP11-157N3.1	CD84	TMPRSS4	OR5BR1P	DPH5	VPS37C	SHC1
PFKFB2	SLC35C1	AC098784.1	RP11-411H5.1	SLAMF1	AMICA1	OR5BB1P	S1PR1	VWCE	CKS1B
CR2	CRY2	ZNF749	VAV3	CD48	UBE4A	OR4D10	RP11-157N3.1	DAK	FLAD1
CR1L	PEX16	ZNF772	RP11-356N1.1	SLAMF7	MLL	OR4D8P	RP11-411H5.1	DDB1	DCST2
RP11-328D5.1	GYLTL1B	ZNF550	PSMA5	LY9	TMEM25	OR4D9	VAV3	CYBASC3	ADAM15
CD34	PHF21A	ZNF211	SYPL2	CD244	ARCN1	PATL1	PSMA5	TMEM138	EFNA4
LAMB3	RP11-702F3.2	ZNF776	ATXN7L2	ITLN1	DDX6	ARL2	SYPL2	TMEM216	RP11-540D14.8
TMEM206	DGKZ	ZNF587	CYB561D1	F11R	BCL9L	SNX15	ATXN7L2	CPSF7	EFNA1
RP11-61J19.3	F2	AC092580.4	GPR61	TSTD1	CCDC84	SAC3D1	CYB561D1	RP11-286N22.8	RP11-540D14.6
ATF3	SLC39A13	AC010883.5	RP5-1160K1.8	USF1	RP11-110I1.12	NAALADL1	GPR61	SDHAF2	SLC50A1
TATDN3	CELF1	SPTBN1	AMPD2	ARHGAP30	RPS25	AP003068.9	RP5-1160K1.8	C11orf66	KRTCAP2
VASH2	RP11-804A23.1	AC093110.3	RP5-1160K1.6	NIT1	TRAPPC4	TM7SF2	AMPD2	LRRC10B	TRIM46
ANGEL2	CCDC86	EML6	GSTM2	PPOX	SLC37A4	ZNHIT2	RP5-1160K1.6	RP11-794G24.1	MUC1
RP11-478J18.3	GPR44	CCDC104	GSTM3	ADAMTS4	HYOU1	CAPN1	GSTM2	SYT7	MTX1
KCNK2	ZP1	MTHFD2	EPS8L3	NDUFS2	VPS11	POLA2	GSTM3	DAGLA	THBS3
HLX	PRPF19	DCTN1	AHCYL1	FCER1G	HMBS	CDC42EP2	EPS8L3	C11orf9	GBAP1
TP53BP2	RP11-881M11.2	INO80B	FAM40A	TOMM40L	H2AFX	TIGD3	AHCYL1	C11orf10	GBA
RP11-504P24.2	RP11-881M11.1	WBP1	RP5-1028L10.2	MPZ	C2CD2L	SLC25A45	FAM40A	FADS1	FAM189B
CNIH3	CD6	MRPL53	RP5-1003J2.3	C1orf192	HINFP	FRMD8	RP5-1028L10.2	FADS3	CLK2
LBR	CD5	CCDC142	KCNC4	RP11-122G18.5	ABCG4	MALAT1	RP5-1003J2.3	RAB3IL1	HCN3
ENAH	VPS37C	TTC31	HBXIP	FCGR2A	CBL	LTBP3	KCNC4	FTH1	PKLR
EPHX1	VWCE	PCGF1	OR11I1P	RP11-5K23.3	CRTAM	FAM89B	RP5-1074L1.1	ASRGL1	FDPS
TMEM63A	DAK	AUP1	CD53	FCGR3A	BSX	KCNK7	HBXIP	CTD-2531D15.1	RUSC1
RP11-211A18.2	DDB1	DOK1	C1orf103	FCGR2C	TBRG1	MAP3K11	CD53	EHD1	C1orf104
C1orf145	CYBASC3	HK2	DRAM2	RP11-25K21.5	ROBO4	PCNXL3	DRAM2	ATG2A	MSTO1
TRIM11	TMEM138	VWA3B	CEPT1	FCGR3B	CCDC15	SIPA1	DENND2D	PPP2R5B	DAP3
HIST3H2A	TMEM216	FHL2	DENND2D	RP5-968D22.1	RP11-1007G5.2	RELA	CHI3L2	C11orf2	YY1AP1
HIST3H2BB	CPSF7	NCK2	CHI3L2	ATP1B1	FLI1	KAT5	C1orf88	SLC25A45	SEMA4A
HIST3H2BA	RP11-286N22.8	C2orf40	RP11-165H20.1	BLZF1	KCNJ5	RNASEH2C	ATP5F1	UCP3	C1orf182
RP5-1097F14.1	SDHAF2	UXS1	C1orf88	NME7	RP11-598F7.5	KRT8P26	C1orf162	C2CD3	RP11-98G7.1
RP5-1097F14.3	C11orf66	SLC20A1	PTPN22	PIGC	RP11-283I3.1	RP11-770G2.2	ADORA3	PPME1	MEF2D
EGLN1	LRRC10B	IL1F10	AP4B1	RP3-471M13.2	B4GALNT3	OVOL1	RAP1A	P4HA3	RP11-284F21.7
SNRPD2P2	DAGLA	PSD4	DCLRE1B	TNFSF4	RP11-218M22.1	CFL1	C1orf183	RP11-702H23.4	RP11-404F10.2
TSNAX	C11orf9	AC016683.6	HIPK1	KLHL20	WNK1	SNX32	DDX20	RNF169	USF1
DISC1	AP003774.6	DDX11L2	SYT6	RABGAP1L	RP11-359B12.1	MUS81	SIKE1	RPS3	UFC1
RP5-827C21.2	AP003774.4	AC093901.1	RP4-591B8.2	RP11-46A10.6	RAD52	EFEMP2	TSPAN2	KLHL35	B4GALT3
TARBP1	SLC22A12	PKP4	BCAS2	MR1	ERC1	FIBP	RP4-666F24.3	C11orf67	NDUFS2
IRF2BP2	NRXN2	LRP2	DENND2C	RP11-538D16.2	FKBP4	FOSL1	RP11-12L8.1	RP11-452H21.4	TOMM40L
RP11-293G6__A.2	RASGRP2	FASTKD1	NRAS	GS1-122H1.2	C12orf32	C11orf68	SLC22A15	RP11-179A16.1	MPZ
TBCE	SF1	PPIG	CSDE1	GLUL	FOXM1	DRAP1	RP11-159M11.2	RP11-718B12.2	SDHC
CHRM3	MAP4K2	PDE11A	SIKE1	TEDDM1	TULP3	SART1	ATP1A1	RP11-718B12.1	HSPA6
RP11-343J24.1	MEN1	RBM45	TSPAN2	RGSL1	TEAD4	BANF1	CD58	RAB30	RP11-5K23.3
RP11-261C10.5	CDC42BPG	AC009948.3	RP4-666F24.3	LAMC1	RP11-253E3.3	EIF1AD	IGSF3	CREBZF	FCGR2B
SDCCAG8	EHD1	AC064834.2	VANGL1	LAMC2	CCND2	SF3B2	CD101	ME3	HSD17B7
SMYD3	PPP2R5B	AC104600.1	RP11-159M11.2	RP11-444D13.1	LRP6	KLC2	SPAG17	SESN3	RP11-466F5.3
RP11-439E19.3	BATF2	CCDC150	SLC22A15	GS1-115G20.2	PTPRO	CNIH2	AL592494.5	RP11-644L4.1	ALDH9A1
ZNF669	ARL2	BOLL	ATP1A1	FAM129A	RP11-860B13.3	YIF1A	EMBP1	FAM76B	RP11-466F5.5
ZNF124	C11orf2	PLCL1	ATP1A1OS	RNF2	ACVR1B	BRMS1	NUDT17	BIRC3	GPA33
RP11-488L18.6	AP003068.9	AC008269.2	RP5-1086K13.1	C1orf99	NR4A1	RP11-867G23.9	RP11-314N2.2	BIRC2	CD247
ZNF496	TM7SF2	IKZF2	CD58	RGS1	SUOX	MRPL11	XXyac-YX155B6.2	TMEM123	AKR1D1P1
NLRP3	ZNHIT2	AC073065.3	IGSF3	RP11-448G4.4	R3HDM2	PELI3	RP11-196G18.1	RP11-693N9.2	RP3-455J7.4
OR2B11	FAU	GPC1	NEFHP1	RP11-401A10.2	CLLU1	DPP3	FCGR1A	ELMOD1	RCSD1
C1orf150	MRPL49	PRNP	CD2	PTPRC	RBMS2P1	BBS1	SF3B4	RP11-347E10.1	BRP44
OR14L1P	SYVN1	RASSF2	PTGFRN	RP11-31E23.1	ACAD10	CCDC87	MTMR11	AMICA1	DCAF6
OR2G2	CAPN1	SLC23A2	CD101	RP11-16L9.2	C12orf47	CCS	RP11-458I7.1	MPZL2	SELP
OR2G3	SLC22A20	C20orf30	RP11-27K13.3	RP11-16L9.4	RP11-728G15.1	RBM14	VPS45	CD3E	PIGC
RP11-634B7.4	POLA2	CDS2	TTF2	RP11-16L9.3	MLEC	RBM4	PLEKHO1	ATP5L	FASLG
OR1C1	DPF2	PCNA	AL157902.3	RP11-469A15.2	UNC119B	RBM4B	ANP32E	RP11-770J1.5	RP3-471M13.2
OR9H1P	FRMD8	UBE2D3P1	FAM46C	KIF14	ACADS	C11orf80	PRPF3	RP11-770J1.4	TNFSF4
OR2M2	MRPL11	FERMT1	SPAG17	DDX59	ORAI1	MTL5	TARS2	RP11-770J1.3	SLC9A11
ADARB2	RP11-31L22.2	CYCSP42	RP11-315I20.1	CAMSAP1L1	TMEM120B	CPT1A	ADAMTSL4	ARCN1	KLHL20
RP11-178D16.1	ARAP1	USP25	NUDT17	C1orf106	RHOF	IGHMBP2	RP11-54A4.2	AP002954.4	RP11-177A2.5
PFKP	RP11-31L22.7	NCRNA00158	POLR3C	PKP1	B3GNT4	MRPL21	C1orf138	RP11-158I9.1	TOR3A
RP11-34C15.1	STARD10	AP000569.2	CD160	CSRP1	CLIP1	TPCN2	MCL1	CXCR5	RP11-177A2.4
C10orf18	ATG16L2	ERG	RP11-196G18.1	RP11-69P2.1	DENR	C11orf67	CTSS	FOXR1	RP11-215I23.4
IL15RA	FCHSD2	AP001043.1	FCGR1A	ATP2B4	HIP1R	RP11-179A16.1	CGN	RPS25	KIAA1614
IL2RA	RP11-800A3.3	AF064858.10	SF3B4	LAX1	ABCB9	PRCP	RP11-74C1.4	TRAPPC4	NCF2
RP11-5N23.2	P2RY6	BRWD1	MTMR11	SNRPE	CDK2AP1	ME3	TUFT1	HYOU1	EDEM3
RP11-554I8.1	ARHGEF17	AF064861.94	RP11-458I7.1	SOX13	SCARB1	PRSS23	RIIAD1	HMBS	FAM129A
RP11-379F12.7	SLCO2B1	NCRNA00257	VPS45	IL10	DHX37	SESN3	AL591893.1	DPAGT1	RP11-401A10.2
GATA3	CTD-2562J17.9	MGAT3	PLEKHO1	PFKFB2	RP11-428I12.1	RP11-644L4.1	S100A10	C2CD2L	PTPRC
RP1-186E20.1	GDPD5	RP5-1104E15.6	ANP32E	RP11-6J21.2	RP11-669N7.3	FAM76B	S100A9	MCAM	RP11-31E23.1
C10orf31	MOGAT2	GRAP2	PRPF3	CR1	RP11-307N16.5	CASP12	S100A8	TRIM29	RP11-16L9.2
C10orf47	UVRAG	RP5-1042K10.10	ADAMTSL4	CD46P1	SPATA13	SIK3	S100A7A	POU2F3	RP11-16L9.4
UPF2	RP11-672A2.6	SGSM3	RP11-54A4.2	CR1L	RP11-90M5.1	AP000936.1	S100A6	TMEM136	RP11-16L9.3
DHTKD1	ACER3	XPNPEP3	C1orf138	CD46	KATNAL1	PCSK7	S100A2	ARHGEF12	ZNF281
SEC61A2	INTS4	MOV10L1	MCL1	LAMB3	RP11-374F3.4	ARHGEF12	S100A13	TBCEL	RP11-469A15.2
CDC123	KCTD21	LRRN1	RP11-235D19.2	SYT14	RP11-223E19.2	TBCEL	RP1-178F15.3	FLI1	C1orf106
CAMK1D	USP35	SETMAR	SEMA6C	C1orf133	HMGB1	SC5DL	ILF2	KCNJ5	KIF21B
RP11-295P9.3	NARS2	VGLL4	RFX5	TMEM206	ALOX5AP	SORL1	NPR1	C11orf45	TMEM9
FAM107B	ZBTB16	NUP210	CGN	RP11-61J19.3	MAPK6PS3	RP11-730K11.1	SLC27A3	ST14	LAD1
DCLRE1C	RP11-64D24.4	RAB5A	RP11-74C1.4	ATF3	FABP3P2	AP001924.1	RP11-216N14.7	RP11-890B15.2	RABIF
MEIG1	RP11-172C16.4	AC097635.4	TUFT1	BATF3	RPL21P108	RP11-820L6.1	DENND4B	WNK1	ADIPOR1
OLAH	SIK3	AC097635.5	RIIAD1	TATDN3	SLAIN1	STT3A	JTB	CCND2	PPFIA4
C10orf111	RNF214	KAT2B	AL591893.1	VASH2	MBNL2	CDON	C1orf43	RP11-500M8.4	RP11-134P9.1
NMT2	FXYD2	NGLY1	S100A10	ANGEL2	NUS1P4	KCNJ5	HAX1	M6PR	BTG2
RP11-414K1.3	IL10RA	EOMES	S100A9	RP11-478J18.3	GPR18	C11orf45	ATP8B2	RP11-259O18.4	SOX13
ST8SIA6	RP11-652L8.2	AC092415.1	S100A8	KCNK2	GPR183	TP53AIP1	IL6R	A2M	ETNK2
STAM	TMPRSS4	VILL	S100A7A	HLX	HMGB3P4	ARHGAP32	RP11-350G8.5	RP11-118B22.4	REN
SPAG6	SCN2B	DLEC1	S100A6	TP53BP2	PCCA	BARX2	UBE2Q1	CLEC2D	MDM4
PIP4K2A	AMICA1	MYD88	S100A2	RP11-504P24.2	ARHGEF7	RP11-237N19.1	ADAR	RP11-75L1.6	NFASC
NCRNA00264	MPZL2	ULK4	S100A13	LBR	TTC5	ST14	KCNN3	RP11-290C10.1	RP11-494K3.2
ABI1	CD3E	RP11-193I22.1	RP1-178F15.3	ENAH	APEX1	ADAMTS8	PMVK	CLEC2B	RP11-6B6.3
MASTL	CD3D	USP4	ILF2	EPHX1	OSGEP	RP11-890B15.2	PBXIP1	AC091814.2	RP11-38J22.6
YME1L1	UBE4A	RHOA	NPR1	ACBD3	TMEM55B	SNX19	SHC1	CLEC1B	RASSF5
CUL2	MLL	TCTA	SLC27A3	PARP1	PNP	DDX11L8	DCST2	LOH12CR1	DYRK3
CSGALNACT2	TMEM25	NICN1	RP11-216N14.7	RP11-115P16.3	TRAV5	KDM5A	ADAM15	DUSP16	RP11-343H5.6
HNRNPF	ARCN1	DAG1	DENND4B	ITPKB	AE000659.23	NINJ2	EFNA4	CREBL2	MAPKAPK2
RP11-168P8.5	DDX6	BSN	JTB	RPS27P5	TRAV6	WNK1	RP11-540D14.8	RP11-180M15.4	IL19
RP11-168P8.4	BCL9L	RP11-949J7.7	C1orf43	TRIM11	TRAV8-1	RP5-977L1.1	RP11-540D14.6	DDX47	FAIM3
C10orf25	CCDC84	APEH	UBAP2L	GALNT2	TRAV10	CACNA1C	SLC50A1	KIAA1467	CR1
AGAP9	RP11-110I1.12	MST1	HAX1	CAPN9	TRAV12-1	FOXM1	KRTCAP2	ST8SIA1	CD46P1
ANXA8	RPS25	RNF123	ATP8B2	EGLN1	TRAV8-2	C12orf32	TRIM46	KIAA0528	CR1L
BMS1P6	TRAPPC4	AMIGO3	IL6R	SNRPD2P2	TRAV8-3	RP11-320N7.1	MUC1	BHLHE41	CD46
CTD-2173J9.4	SLC37A4	GMPPB	RP11-350G8.5	TSNAX	TRAV13-1	CCND2	MTX1	ITPR2	RP11-454L1.2
CTSL1P2	HYOU1	IP6K1	TDRD10	RP11-17H4.2	TRAV12-2	RP11-264F23.1	THBS3	STK38L	PLXNA2
FAM25G	VPS11	C3orf54	SHE	DISC1	TRAV8-4	FGF6	GBAP1	FAM60A	LAMB3
ZNF488	HMBS	UBA7	UBE2Q1	SLC35F3	TRAV8-5	RAD51AP1	FAM189B	CSAD	G0S2
RP11-541M12.5	H2AFX	TRAIP	ADAR	RP4-799P18.4	AL356806.3	DYRK4	CLK2	HOXC13	RP1-28O10.1
WDFY4	C2CD2L	RBM6	KCNN3	RP4-799P18.5	MGAT2	RP11-500M8.4	HCN3	HOXC12	HSD11B1
MSMB	HINFP	RBM5	PMVK	RP5-827C21.2	RPL36AL	AKAP3	PKLR	SLC26A10	TRAF3IP3
NCOA4	ABCG4	SEMA3F	PBXIP1	C1orf31	ARF6	GALNT8	FDPS	RP11-848D3.2	DIEXF
TIMM23	CBL	GNAI2	PYGO2	TARBP1	C14orf138	KCNA5	RUSC1	GNS	SLC30A1
FAM21A	C11orf63	SEMA3B	SHC1	IRF2BP2	C14orf149	ANO2	C1orf104	TBC1D30	NEK2
RP11-324H6.5	RP11-335F8.1	IFRD2	CKS1B	RP11-443B7.1	FNTB	PEX5	UBQLN4	C12orf63	RP11-122M14.1
RP11-324H6.7	RPL34P23	HYAL3	FLAD1	EDARADD	FUT8	CD163L1	LAMTOR2	NT5DC3	RP11-552D8.1
SGMS1	HSPA8	NAT6	DCST2	RYR2	C14orf159	NANOGNB	LMNA	TXNRD1	LPGAT1
FAM13C	AP000783.1	FOXP1	ADAM15	CHRM3	GPR68	NANOGP1	SEMA4A	TESC	PPP2R5A
SLC16A9	ZNF202	SPSB4	EFNA4	RP11-343J24.1	YY1	SLC2A14	SLC25A44	CABP1	TMEM206
CCDC6	RP11-1007G5.2	RP11-231L11.1	RP11-540D14.8	RP11-278H7.1	BTBD6	CLEC4A	SMG5	OASL	RP11-61J19.3
RHOBTB1	FLI1	RP11-764I5.1	EFNA1	C1orf100	BRF1	TAS2R30	TMEM79	Z98941.1	ATF3
RP11-322C8.2	RP11-744N12.2	ACPL2	RP11-540D14.6	NCRNA00201	RP11-521B24.1	BCL2L14	C1orf182	P2RX4	BATF3
ARID5B	KCNJ5	RP11-438D8.4	SLC50A1	OR2M2	C14orf80	RP11-267J23.1	C1orf61	ANAPC5	TATDN3
RTKN2	RP11-598F7.5	TFDP2	KRTCAP2	SH3BP5L	TMEM121	APOLD1	RP11-98G7.1	B3GNT4	RAB3GAP2
PBLD	RP11-283I3.1	RP11-343B5.1	TRIM46	RP11-195B3.1	IGHJ2P	HEBP1	MEF2D	DENR	HHIPL2
RP11-314J18.5	CCDC77	C3orf16	MUC1	RP11-445P17.6	IGHJ3	RP11-377D9.2	IQGAP3	RP11-669N7.3	RP11-378J18.3
KIAA1279	KDM5A	KCNAB1	MTX1	ASB13	IGHD3-22	KIAA1467	APOA1BP	MMP17	TAF1A
SRGN	B4GALNT3	LRRC34	THBS3	C10orf18	IGHVIII-2-1	ATF7IP	GPATCH4	ULK1	CNIH3
RP11-367H5.5	RP11-218M22.1	RP11-379K17.2	GBAP1	GDI2	IGHV1-3	WBP11	RP11-284F21.7	EP400NL	WDR26
SAR1A	WNK1	GPR160	GBA	IL15RA	IGHV4-4	ARHGDIB	ISG20L2	GALNT9	PARP1
RP11-367H5.8	RAD52	PHC3	FAM189B	IL2RA	IGHV2-5	LDHB	RRNAD1	RP11-264J4.5	RP11-115P16.3
NPFFR1	RP11-359B12.1	PRKCI	SCAMP3	RP11-414H17.2	IGHVIII-5-1	ABCC9	MRPL24	RP11-264J4.4	ITPKB
EIF4EBP2	ERC1	RP11-139K4.1	CLK2	RBM17	IGHV3-6	ST8SIA1	HDGF	IFT88	RPS27P5
KIAA1274	RP11-664D1.1	RPL7L1P8	HCN3	PRKCQ	IGHV3-7	KIAA0528	PRCC	SDAD1P4	OBSCN
PRF1	CD9	RP11-646E18.3	PKLR	RP11-5N23.2	IGHV1-8	BCAT1	ARHGEF11	RP11-309I15.1	TRIM11
SGPL1	TNFRSF1A	DCUN1D1	FDPS	RP11-554I8.1	IGHV3-9	BHLHE41	RP11-180D21.1	SPATA13	DUSP5P
PCBD1	RP1-96H9.6	LETM1	RUSC1	SFMBT2	IGHV2-10	RP11-513G19.1	APCS	NUS1P3	ISCA1P2
RP11-432J9.3	SCNN1A	ZFYVE28	C1orf104	ITIH2	IGHV3-11	RP11-283G6.5	FCRL6	RP11-556N21.4	C1orf131
UNC5B	LTBR	RP11-478C1.7	ASH1L	RP11-264C14.3	IGHVIII-11-1	ITPR2	SLAMF8	IRX1P1	C1orf124
SLC29A3	RP1-102E24.8	AC006499.5	MSTO1	KIN	IGHV3-13	C12orf11	CCDC19	RPL21	TSNAX
CDH23	RP1-102E24.1	TAPT1	RP11-29H23.5	RP11-379F12.7	IGHV1-14	STK38L	TAGLN2	MTRF1	RP11-17H4.2
C10orf54	CD27	RP11-399D2.1	YY1AP1	GATA3	IGHV3-15	RP11-1060J15.3	ATP1A2	LCP1	PCNXL2
SPOCK2	MRPL51	RP11-213G21.1	DAP3	RP1-186E20.1	IGHVII-15-1	PPFIBP1	ATP1A4	LRRC63	TARBP1
ANAPC16	NCAPD2	TLR1	GON4L	C10orf47	IGHV3-16	RP11-860B13.3	CASQ1	C13orf18	IRF2BP2
TTC18	GAPDH	TLR6	RIT1	UPF2	IGHVIII-16-1	RP11-967K21.2	DCAF8	COX17P1	RP4-781K5.8
ANXA7	IFFO1	SPINK2	KIAA0907	DHTKD1	IGHV1-17	RP11-428G5.6	PEX19	RP11-83N23.2	ARID4B
KIAA0913	NOP2	REST	ARHGEF2	CDC123	AB019440.30	RP11-428G5.1	COPA	DHRS12	RP11-382D8.3
VDAC2	CHD4	POLR2B	RP11-336K24.5	CAMK1D	IGHV1-18	MUC19	USF1	RPL21P108	RP11-382D8.5
RP11-399K21.5	ACRBP	ANTXR2	SSR2	CCDC3	IGHV3-19	SCAF11	UFC1	COMMD6	LYST
RP11-202P11.1	ING4	AC097711.1	LAMTOR2	OPTN	IGHV3-20	NCKAP5L	TOMM40L	SLAIN1	RP5-1043F6.2
PPIF	ZNF384	RP11-163O17.1	LMNA	PHYH	IGHVII-20-1	AQP6	HSPA6	SPRY2	RP4-580N22.2
ZCCHC24	C12orf53	SEC31A	SEMA4A	SEPHS1	IGHV3-21	RP11-641O3.1	FCGR2B	RP11-694F24.2	ERO1LB
RP11-589B3.1	COPS7A	THAP9	SLC25A44	RP11-214D15.2	IGHV3-22	RP11-124N23.1	HSD17B7	RP11-295B17.3	CHRM3
RP11-773D16.1	LAG3	COQ2	CCT3	BEND7	IGHV3-25	ISCU	RP11-466F5.3	DOCK9	SDCCAG8
RP11-479O17.8	CD4	PPM1K	C1orf182	PRPF18	IGHVIII-25-1	CABP1	ALDH9A1	UBAC2	PFKP
RP11-479O17.7	LEPREL2	RP11-10L7.1	RHBG	RP11-295P9.3	IGHV2-26	RPL12P33	RP11-466F5.5	APEX1	AKR1E2
C10orf57	RP11-392P7.6	FAM13A	C1orf61	FAM107B	IGHVII-26-2	OASL	RP11-276E17.2	DHRS4	C10orf18
RP11-369J21.5	PTPRO	RAP1GDS1	RP11-98G7.1	DCLRE1C	IGHV7-27	Z98941.1	GPA33	DCAF11	GDI2
ANXA11	BCAT1	METAP1	MEF2D	MEIG1	IGHV3-30	P2RX4	RP11-104L21.2	NRL	IL15RA
RP11-36D19.5	RPL31P50	ADH5	IQGAP3	OLAH	IGHVII-30-1	CAMKK2	CD247	PSME1	IL2RA
DYDC2	RP11-428G5.5	TNIP3	TTC24	C10orf111	IGHV4-31	ANAPC5	AKR1D1P1	FAM158A	RP11-414H17.2
C10orf58	RAPGEF3	RICTOR	APOA1BP	NMT2	IGHV3-33-2	PITPNM2	RP3-455J7.4	PSME2	SFMBT2
TSPAN14	HDAC7	FYB	RP11-284F21.7	VIM	IGHVII-33-1	DNAH10	RCSD1	RNF31	RP5-1031D4.2
RP11-514F8.2	LMBR1L	C9	OR10Z1	RP11-414K1.3	IGHV4-34	CCDC92	MPZL1	IPO4	GS1-756B1.1
RP11-122F14.4	RP11-133N21.2	DAB2	SPTA1	ST8SIA6	IGHV7-34-1	RPS6P21	DCAF6	TM9SF1	RP11-33K5.1
GRID1	ACVR1B	CTD-2201E18.4	OR6N1	STAM	IGHV3-36	RP11-45B20.2	BRP44	AL096870.1	RP1-251M9.2
RP11-186O14.5	NR4A1	CTD-2035E11.3	OR6N2	MRC1L1	IGHV3-37	RPL21	RP5-968D22.1	RP11-468E2.1	DHTKD1
LIPN	CSAD	CTD-2201E18.3	OR2AQ1P	RP11-275N1.1	IGHV3-38	SLC7A1	BLZF1	CHMP4A	SEC61A2
FAS	GRIP1	AC025171.1	OR10AA1P	COMMD3	IGHVIII-38-1	RP11-90M5.1	NME7	MDP1	RP11-271M1.1
LIPA	CLLU1	AC114947.1	MNDA	SPAG6	IGHV4-39	ZAR1L	C1orf114	NEDD8	MLLT10
IFIT2	RNFT2	RP11-45H22.1	IFI16	PIP4K2A	AB019438.66	SLC25A15	SELP	CMA1	PIP4K2A
RPP30	ORAI1	CTD-2313F11.3	AIM2	ARMC3	IGHVII-40-1	MTRF1	C1orf112	CTSG	RP13-16H11.7
BTAF1	TMEM120B	CTD-2313F11.4	OR10J3	OTUD1	IGHV3-41	RP11-478K15.5	SELL	GZMB	NCRNA00202
CPEB3	RHOF	GZMA	RP11-180D21.1	APBB1IP	IGHVII-43-1	RP11-484D5.2	SCYL3	GCH1	C10orf52
2005-03-01	B3GNT4	HMGCR	APCS	NCRNA00264	IGHVIII-44	RP11-442J21.1	PIGC	WDHD1	ACBD5
IDE	CLIP1	COL4A3BP	FCRL6	CREM	IGHV1-45	XXyac-R12DG2.2	FASLG	SOCS4	RAB18
KIF11	DENR	ERAP1	SLAMF8	CCNY	IGHV1-46	XXyac-YMR12DG2.1	RP3-471M13.2	EXD2	ITGB1
HHEX	HIP1R	CDC42SE2	CCDC19	FZD8	IGHVII-46-1	COG3	TNFSF4	SLC24A4	RP11-462L8.1
CEP55	ABCB9	CSNK1A1	TAGLN2	CSGALNACT2	IGHV3-48	RP11-154C3.2	KLHL20	BTBD6	RP11-342D11.3
RBP4	OGFOD2	CTB-13H5.1	IGSF8	HNRNPF	IGHV3-49	SPERT	C1orf49	C14orf80	NRP1
FRA10AC1	RP11-197N18.2	CTB-4E7.1	ATP1A2	ZNF487P	IGHVII-51-2	LCP1	C1orf220	TMEM121	RP11-51B10.4
ENTPD1	ARL6IP4	ITK	ATP1A4	RP11-168P8.5	IGHVIII-51-1	LRRC63	RALGPS2	IGHD3-22	CREM
CCNJ	RP11-197N18.4	ADAM19	CASQ1	RP11-168P8.4	IGHV3-52	C13orf18	FAM20B	IGHD3-16	HNRNPF
RP11-452K12.6	CDK2AP1	MYLK4	DCAF8	ASAH2C	IGHV3-53	COX17P1	RP11-177A2.5	IGHD4-17	RP11-517P14.2
SFRP5	SETD8	SERPINB6	PEX19	FRMPD2P1	IGHVII-53-1	RP11-83N23.2	TOR3A	IGHD5-18	ZNF32
FAM178A	SNRNP35	RP1-90J20.8	COPA	PTPN20B	IGHV4-55	RCBTB2	RP11-177A2.4	IGHVII-1-1	CXCL12
C10orf2	RILPL1	NQO2	NCSTN	RP11-508M1.7	IGHV7-56	TRIM13	AXDND1	IGHV1-2	RASSF4
MRPL43	RP11-486O12.2	RP1-40E16.4	SLAMF1	RP11-508M1.8	IGHV1-58	DLEU2	RP11-215I23.4	IGHVIII-2-1	RP11-285G1.8
LZTS2	DDX55	BPHL	CD48	MAPK8	IGHV4-59	DLEU1	KIAA1614	IGHV1-3	ANKRD54P1
PDZD7	EIF2B1	CDYL	LY9	MSMB	IGHVII-60-1	RP11-30C8.2	RP11-46A10.6	IGHV4-4	ASAH2
SFXN3	GTF2H3	GMPR	F11R	NCOA4	IGHV3-62	TBC1D4	MR1	IGHV2-5	SGMS1
FGF8	ATP6V0A2	DEK	TSTD1	TIMM23	IGHV3-63	LMO7	NCF2	IGHVIII-5-1	RP11-50E11.2
HPS6	DNAH10OS	PPIL1	USF1	FAM21A	IGHV4-61	IRG1	EDEM3	IGHV3-6	ARID5B
LDB1	CCDC92	C6orf89	B4GALT3	RP11-324H6.5	IGHVII-62-1	CLN5	FAM129A	IGHV3-7	SIRT1
RP11-302K17.7	ZNF664	PI16	NDUFS2	RP11-324H6.7	IGHV3-64	SPRY2	IVNS1ABP	IGHV1-8	HERC4
ELOVL3	RP11-522N14.1	MTCH1	TOMM40L	RP11-179B15.5	IGHV3-65	RP11-477B16.5	RP11-448G4.4	IGHV3-9	HNRNPH3
PITX3	SCARB1	FGD2	MPZ	UBE2D1	IGHVII-65-1	RP11-694F24.2	RP11-401A10.2	IGHV2-10	PBLD
NFKB2	DHX37	COX6A1P2	HSPA6	FAM13C	IGHV3-66	NUS1P4	PTPRC	IGHV3-11	RUFY2
PSD	RP11-428I12.1	FTSJD2	UHMK1	SLC16A9	IGHVII-67-1	RP11-295B17.3	RP11-31E23.1	IGHVIII-11-1	DNA2
FBXL15	RP11-669N7.3	ZNF451	HSD17B7	CCDC6	IGHVIII-67-2	DOCK9	RP11-16L9.2	IGHV3-13	SLC25A16
RP11-18I14.7	RP11-307N16.5	PRIM2	RP11-276E17.2	ARID5B	SLC20A1P1	UBAC2	RP11-16L9.4	IGHV1-14	STOX1
TRIM8	SPATA13	ANKRD6	GPA33	RTKN2	IGHVIII-67-3	HMGB3P4	RP11-16L9.3	IGHV3-15	HK1
ARL3	RP11-380N8.1	C6orf168	CD247	RP11-444I9.2	IGHVIII-67-4	RP11-178C10.3	ZNF281	IGHVII-15-1	COL13A1
SFXN2	RP11-380N8.3	USP45	AKR1D1P1	DDX50	IGHV1-68	RP11-214F16.2	RABIF	IGHVIII-16-1	PCBD1
RP11-332O19.2	RP11-323P14.2	CCNC	RP3-455J7.4	DDX21	IGHV1-69	TM9SF2	ADIPOR1	IGHV1-17	RP11-432J9.3
TAF5	RPL21	CD164	RCSD1	KIAA1279	IGHV2-70	RP11-450H6.1	PPFIA4	AB019440.30	UNC5B
SH3PXD2A	NPM1P4	MICAL1	BRP44	SRGN	IGHV3-71	TUBGCP3	BTG2	IGHV1-18	SLC29A3
SLK	GSX1	AKD1	DCAF6	SUPV3L1	IGHV3-72	RP11-144L2.1	RP11-134P9.1	IGHV3-19	NCRNA00223
COL17A1	FLT3	LAMA4	BLZF1	RP11-227H15.7	IGHV3-73	RP11-73M11.2	SOX13	IGHV3-20	C10orf54
MEIR5	MAPK6PS3	LAMA2	NME7	C10orf35	IGHV4-80	ATP11A	ETNK2	IGHVII-20-1	PSAP
WDR96	FABP3P2	SGK1	C1orf114	EIF4EBP2	IGHV7-81	MCF2L	REN	IGHV3-21	RP11-472G21.2
GSTO1	XXyac-R12DG2.2	HBS1L	SELP	KIAA1274	KLF13	RP11-199F6.4	MDM4	IGHV3-22	ASCC1
CCDC147	RP11-40A8.3	MYB	C1orf112	SGPL1	C15orf54	UPF3A	NFASC	IGHV3-25	HMGN2P34
RP11-127L20.6	GUCY1B2	AHI1	SELL	PCBD1	BUB1B	APEX1	RP11-494K3.2	IGHVIII-25-1	RP11-202P11.1
RP11-525A16.4	TBC1D4	NCRNA00271	SCYL3	RP11-432J9.3	PAK6	FAM158A	RP11-6B6.3	IGHV2-26	PPIF
TCF7L2	LMO7	C6orf115	PIGC	UNC5B	C15orf52	LTB4R2	C1orf186	IGHVII-26-2	FAM22B
CASP7	SLAIN1	TXLNB	FASLG	SLC29A3	IVD	CDKL1	RP11-38J22.6	IGHV7-27	RP11-479O17.8
CTB-1144G6.5	MBNL2	RP11-365H23.1	RP3-471M13.2	CDH23	C15orf57	PRKCH	CTSE	IGHV3-30	RP11-479O17.7
AFAP1L2	NUS1P4	RP1-111D6.3	TNFSF18	C10orf54	RPUSD2	GPHB5	IKBKE	IGHVII-30-1	C10orf57
ABLIM1	SLC15A1	C6orf70	TNFSF4	PSAP	CASC5	GALC	RASSF5	IGHV4-31	RP11-369J21.5
RP11-106M7.1	DOCK9	AGR2	KLHL20	RP11-472G21.2	RAD51	IGHV4-4	EIF2D	IGHV3-33-2	PLAC9
PNLIPRP2	RP11-318G11.2	AGR3	RP11-177A2.5	SPOCK2	CTD-2339L15.1	IGHV3-22	DYRK3	IGHVII-33-1	ANXA11
HSPA12A	GPR18	SH2B2	TOR3A	ASCC1	DNAJC17	IGHVII-26-2	RP11-343H5.6	IGHV4-34	RP11-40F6.1
EMX2OS	UBAC2	CTA-313A17.2	RP11-177A2.4	ANAPC16	USP50	IGHV1-45	MAPKAPK2	IGHV7-34-1	C10orf58
EIF3A	HMGB3P4	PRKRIP1	RP11-215I23.4	HMGN2P34	BCL2L10	IGHV5-51	IL10	IGHV3-36	TSPAN14
RGS10	TM9SF2	RASA4	TOR1AIP2	TTC18	AC090651.1	IGHV3-79	IL19	IGHV3-37	RP11-380G5.2
SEC23IP	TTC5	EXOC4	CEP350	ANXA7	GCOM1	IGHVII-78-1	FAIM3	IGHV3-38	HELLS
C10orf137	APEX1	SVOPL	ACBD6	RP11-137L10.6	RP11-112N19.1	KLF13	PIGR	IGHVIII-38-1	PIK3AP1
RP11-383C5.4	OSGEP	ZC3HAV1	KIAA1614	USP54	STRA6	FAM98B	PFKFB2	IGHV4-39	RP11-483F11.7
RP11-383C5.5	TMEM55B	CRYGN	RP11-46A10.6	C10orf102	SEMA7A	RP11-133K1.1	CR1	AB019438.66	SCD
MMP21	PNP	RHEB	MR1	RP11-464F9.1	EDC3	MAPKBP1	CD46P1	IGHVII-40-1	SEC31B
PTPRE	TRAV5	PRKAG2	CACNA1E	SEC24C	CSK	SHF	CR1L	IGHV3-41	HIF1AN
MKI67	AE000659.23	RP13-452N2.1	LAMC2	KIAA0913	CPLX3	GATM	CD46	IGHVII-43-1	FAM178A
RP11-442O18.3	TRAV6	RP11-796I2.2	NCF2	NDST2	IL16	APH1B	RP11-454L1.2	IGHVIII-44	C10orf76
RP11-442O18.2	TRAV8-1	GALNT11	APOBEC4	RP11-574K11.18	AC105339.1	DAPK2	PLXNA2	IGHV1-45	PPRC1
RP11-442O18.1	TRAV10	MTUS1	C1orf21	CAMK2G	AC103965.1	PPIB	LAMB3	IGHV1-46	GBF1
STK32C	TRAV12-1	DOK2	EDEM3	PLAU	GOLGA6L4	CPLX3	G0S2	IGHVII-46-1	CUEDC2
LRRC27	TRAV8-2	XPO7	FAM129A	ADK	NMB	C15orf39	RP1-28O10.1	IGHV3-48	ACTR1A
PWWP2B	TRAV8-3	NPM2	RGS18	AP3M1	AC044860.1	SIN3A	HSD11B1	IGHV3-49	SUFU
C10orf91	TRAV13-1	FGF17	RGS1	RP11-589B3.6	FES	SNUPN	TRAF3IP3	IGHV5-51	NT5C2
TUBGCP2	TRAV12-2	EPB49	RP3-419C19.2	RP11-36D19.5	VPS33B	IMP3	DIEXF	IGHVII-51-2	SH3PXD2A
ZNF511	TRAV8-4	PHYHIP	RP11-448G4.4	DYDC2	ADAMTS17	FES	SLC30A1	IGHVIII-51-1	SLK
CYP2E1	TRAV8-5	SLC39A14	DENND1B	RP11-186O14.5	IFT140	UNC45A	NEK2	IGHV3-52	GSTO1
AGGF1P2	G2E3	SORBS3	NEK7	LIPN	CRAMP1L	VPS33B	RP11-122M14.1	IGHV3-53	XPNPEP1
SYT8	SCFD1	PDLIM2	PTPRC	ANKRD22	HN1L	LRRK1	RP11-552D8.1	IGHVII-53-1	MXI1
TNNI2	COCH	KIAA1967	RP11-553K8.5	STAMBPL1	MAPK8IP3	TM2D3	LPGAT1	IGHV4-55	RP11-549L6.2
LSP1	AL356806.3	BIN3	ZNF281	FAS	MRPS34	CHTF18	PPP2R5A	IGHV7-56	SMNDC1
TNNT3	FNTB	RP11-875O11.1	RP11-469A15.2	LIPA	FAHD1	IL32	TMEM206	IGHV1-58	RP11-525A16.4
MRPL23	FUT8	TNFRSF10B	KIF14	IFIT2	HAGH	ZNF174	RP11-61J19.3	IGHV4-59	SMC3
AC051649.7	RAD51L1	RP11-875O11.2	C1orf106	BTAF1	AL031723.2	TEKT5	ATF3	IGHVII-60-1	RBM20
AC051649.6	SLC8A3	RP11-875O11.3	KIF21B	CPEB3	SEPX1	AC007014.1	BATF3	IGHV3-62	RP11-313D6.3
H19	C14orf159	TNFRSF10C	TMEM9	2005-03-01	NDUFB10	CLEC16A	TATDN3	IGHV3-63	PDCD4
IGF2	GPR68	STAU2	TNNT2	IDE	AC005363.8	MYH11	RAB3GAP2	IGHV4-61	ACSL5
IGF2AS	SERPINA1	PAG1	LAD1	KIF11	AC005363.7	CTD-2547E10.2	RP11-149J18.1	IGHVII-62-1	RP11-214N15.5
RP11-889I17.1	IGHV4-4	ZFAND1	PHLDA3	HHEX	RPS2	IGSF6	HHIPL2	IGHV3-64	PNLIPRP1
INS	IGHV3-16	SNX16	CSRP1	EXOC6	AC005363.9	PRKCB	RP11-378J18.3	IGHV3-65	HSPA12A
TH	IGHVII-26-2	RIPK2	RP11-134P9.1	CYP2C9	SNHG9	IL21R	TAF1A	IGHVII-65-1	PDZD8
ASCL2	IGHV1-45	RP11-37B2.1	SOX13	SORBS1	TBL3	CCDC101	CNIH3	IGHV3-66	EMX2OS
TSPAN32	LCMT2	NBN	ETNK2	ALDH18A1	TSC2	LAT	WDR26	IGHVII-67-1	RGS10
C11orf21	MAP1A	RP11-44N17.1	REN	ENTPD1	PKD1	AMFR	RP11-285F7.2	IGHVIII-67-2	CHST15
AC129929.5	TP53BP1	UQCRB	MDM4	ARHGAP19	MLST8	ATP6V0D1	TMEM63A	SLC20A1P1	RP13-238F13.4
CD81	AC011330.6	ATP6V1C1	NFASC	RRP12	DCI	CTCF	PYCR2	IGHVIII-67-3	PTPRE
TSSC4	CATSPER2	RIMS2	RP11-494K3.2	PGAM1	RNPS1	GFOD2	RP4-559A3.7	IGHVIII-67-4	STK32C
KCNQ1	CATSPER2P1	RP11-96B2.1	CNTN2	ZDHHC16	ABCA17P	TSNAXIP1	H3F3A	IGHV1-68	LRRC27
STIM1	PDIA3	AC016405.1	RBBP5	PI4K2A	ABCA3	EDC4	LIN9	IGHV1-69	PWWP2B
RRM1	SERF2	WDR67	TMCC2	PYROXD2	CCNF	PSKH1	PARP1	IGHV2-70	C10orf91
TRIM21	C15orf63	RP11-234A3.1	RP11-6B6.3	DNMBP	C16orf59	DUS2L	RP11-115P16.3	IGHV3-71	INPP5A
OR52P2P	WDR76	CYHR1	RASSF5	ERLIN1	ATP6V0C	NFATC3	ITPKB	IGHV3-72	TUBGCP2
OR52K2	USP50	KIFC2	DYRK3	CHUK	AMDHD2	PRMT7	RPS27P5	IGHV3-73	ZNF511
DNHD1	TMOD2	RECQL4	RP11-343H5.6	RP11-316M21.6	CIITA	SLC7A6OS	CTD-2090I13.2	IGHV3-79	CALY
GVINP1	AC090651.1	LRRC14	IL19	NDUFB8	CLEC16A	PMFBP1	JMJD4	IGHVII-78-1	AGGF1P2
ZNF215	GCOM1	ZNF251	FAIM3	RP11-411B6.6	PDZD9	AC087392.3	SNAP47	IGHV4-80	DUX4L10
CTD-2381F24.1	RP11-112N19.1	RPL8	PIGR	FAM178A	SEZ6L2	AC026954.6	ARF1	IGHV7-81	DUX4L11
DKK3	MYO9A	ZNF250	PFKFB2	C10orf2	KCTD13	C17orf61	C1orf35	C15orf53	DUX4L12
MICAL2	SENP8	ZNF16	CR2	MRPL43	TAOK2	TMEM102	MRPL55	RP11-133K1.1	DUX4L13
BTBD10	PARP6	RP11-574F11.3	CR1	LZTS2	INO80E	ZBTB4	GUK1	CHST14	XX-2136C48.8
FAR1	ARIH1	RP11-70L8.1	CD46P1	PDZD7	HIRIP3	AC016876.1	GJC2	RAD51	RIC8A
RP11-261E12.2	UBL7	CDKN2B-AS1	CR1L	SFXN3	ALDOA	TNFSF12	C1orf148	MAP1A	PSMD13
RP11-113D6.3	PPCDC	C9orf41	CD46	TLX1	TBX6	EIF4A1	C1orf69	TP53BP1	ATHL1
LDHC	BCL2A1	GNAQ	RP11-454L1.2	FBXW4	MAPK3	CD68	C1orf145	B2M	RP11-326C3.7
RP11-613F22.6	IL16	C9orf3	PLXNA2	RP11-190J1.3	CORO1A	MPDU1	OBSCN	TRIM69	IFITM1
TSG101	AC103965.1	FANCC	LAMB3	MGEA5	ZNF48	AC113189.5	TRIM11	SORD	RP11-326C3.12
UEVLD	GOLGA6L4	EIF4BP3	G0S2	KCNIP2	DCTPP1	SAT2	HIST3H2A	SHF	SIGIRR
RP11-137N23.1	NMB	TEX10	RP1-28O10.1	PPRC1	ZNF768	WRAP53	HIST3H2BB	GATM	PTDSS2
RP11-583F24.8	AC044860.1	C9orf30	SLC30A1	NFKB2	ZNF747	TP53	HIST3H2BA	RP11-519G16.1	RNH1
MRGPRX2	CIB1	TMEFF1	NEK2	PSD	AC002310.7	AC025335.1	RNF187	SPATA5L1	HRAS
EIF3M	IQGAP1	RP11-35N6.1	RP11-122M14.1	FBXL15	ZNF689	TRAPPC1	RP5-915N17.9	C15orf48	C11orf35
PRRG4	FES	RP11-78H18.2	RP11-552D8.1	CUEDC2	FBRS	C17orf59	DUSP5P	SEMA7A	RASSF7
DEPDC7	UNC45A	TNFSF8	LPGAT1	TMEM180	SRCAP	AURKB	RHOU	UBL7	PHRF1
HIPK3	VPS33B	FAM125B	PPP2R5A	SUFU	PHKG2	PFAS	ISCA1P2	ARID3B	IRF7
C11orf41	CREBBP	TTC16	TMEM206	TRIM8	C16orf93	CDRT15P	RAB4A	CLK3	CDHR5
FBXO3	PAM16	SH2D3C	RP11-61J19.3	NT5C2	BCL7C	AC055811.5	RP5-1061H20.4	CSK	SCT
NAT10	CORO7	DPM2	ATF3	RP11-332O19.2	FBXL19	LIG3	C1orf96	CPLX3	DEAF1
PDHX	HMOX2	SLC25A25	BATF3	CALHM2	SETD1A	RFFL	ABCB10	MPI	EPS8L2
CD44	NMRAL1	PTGES2	TATDN3	RP11-225H22.4	STX1B	RAD51L3	HMGN2P19	PPCDC	TALDO1
RP1-68D18.2	NUDT16L1	ODF2	RP11-152L7.2	XPNPEP1	STX4	SLFN12L	COG2	C15orf39	AP006621.5
SLC1A2	CIITA	ZER1	RP11-95P13.1	ADD3	ZNF668	RP11-1094M14.3	CAPN9	CIB1	PDDC1
LDLRAD3	CLEC16A	TBC1D13	RAB3GAP2	SNRPGP12	VKORC1	RPL23	C1orf198	FES	SLC25A22
RP5-916O11.1	PDZD9	ENDOG	RP11-149J18.1	RP11-549L6.3	RP11-196G11.1	AC091178.1	ARV1	UNC45A	RPLP2
SLC43A3	C16orf54	C9orf114	HHIPL2	CTB-1144G6.5	BCKDK	PLXDC1	TTC13	VPS33B	LRDD
CTNND1	C16orf53	CCBL1	RP11-378J18.3	AFAP1L2	MYST1	CACNB1	FAM89A	LRRK1	PNPLA2
MS4A6E	SEZ6L2	LRRC8A	TAF1A	ABLIM1	FUS	IKZF3	C1orf131	TM2D3	POLR2L
RP11-804A23.1	KCTD13	SH3GLB2	CNIH3	RP11-106M7.1	PYCARD	AC079199.2	GNPAT	CHTF18	AP2A2
ZP1	TAOK2	FAM73B	WDR26	FAM160B1	ITGAX	ZPBP2	C1orf124	ZNF200	CTD-2245O6.1
SLC15A3	INO80E	DOLPP1	DNAH14	TRUB1	KIAA0664L3	GSDMB	RP11-295G20.2	ZNF263	TOLLIP
CD6	HIRIP3	CRAT	LBR	EIF3A	LONP2	PDK2	TSNAX	ZNF75A	AC015691.13
RP11-881M11.8	DOC2A	PPP2R4	TMEM63A	RP11-79M19.2	SIAH1	AC002401.1	RP11-17H4.2	ZNF434	TRIM6-TRIM34
CD5	ALDOA	IER5L	PARP1	RGS10	CES1P1	PPP1R9B	PCNXL2	NAT15	TRIM22
DDB1	TBX6	RP11-492E3.1	RP11-115P16.3	SEC23IP	GNAO1	RP11-893F2.13	RP11-577O19.1	ZNF597	OR52N5
DAK	MAPK3	METTL11A	ITPKB	RP11-391M7.3	AMFR	SGCA	RP4-799P18.3	CREBBP	OR52E8
CYBASC3	CORO1A	ASB6	RPS27P5	RP11-47G11.2	NFATC3	HILS1	RP5-827C21.2	CTD-2547E10.2	OR56A5
TMEM138	RP11-347C12.2	GS1-594A7.5	SNAP47	OAT	PRMT7	TMEM92	IRF2BP2	PRKCB	OR56A1
TMEM216	ZNF48	CA5B	GUK1	RP13-238F13.4	SLC7A6OS	XYLT2	RP4-781K5.4	IL27	OR56B4
CPSF7	DCTPP1	AP1S2	C1orf148	LHPP	RP11-572F4.1	LRRC59	RP11-443B7.1	CCDC101	SMPD1
RP11-286N22.8	ZNF768	RP11-377B2.2	C1orf69	RP11-464O2.2	ZFP1	ACSF2	ARID4B	SULT1A1	DNHD1
SDHAF2	ZNF747	RP6-227L5.1	C1orf145	FAM53B	RP11-331F4.1	RP11-94C24.3	GGPS1	ATP2A1	GVINP1
C11orf66	AC002310.7	ZNF674	OBSCN	PTPRE	GABARAPL2	RSAD1	RP11-382D8.3	LAT	RPL27A
LRRC10B	ZNF689	MAGT1	TRIM11	EBF3	ZC3H18	MYCBPAP	RP11-382D8.5	C16orf54	ST5
DAGLA	FBRS	COX7B	HIST3H2A	RP11-500G10.1	RNF166	RP11-94C24.6	LYST	DOC2A	NRIP3
RP11-467L20.10	SRCAP	ATP7A	HIST3H2BB	STK32C	C17orf97	RP11-94C24.8	RP5-1043F6.2	ALDOA	RP11-467K18.2
C11orf9	PHKG2	CYSLTR1	HIST3H2BA	LRRC27	AC108004.3	SPATA20	RP4-580N22.2	MAPK3	DENND5A
C11orf10	C16orf93	TNFRSF14	RNF187	PWWP2B	NXN	RP11-94C24.10	GPR137B	CORO1A	IPO7
FADS1	FBXL19	TMCO4	RP5-915N17.9	C10orf91	ABR	CACNA1G	ERO1LB	SLX1A	ZNF143
RAB3IL1	KIAA0664L3	LGALS8	DUSP5P	GPR123	OVCA2	ABCC3	YWHAQP9	SULT1A3	CTD-2371O3.3
FTH1	KATNB1	ASB13	RHOU	TUBGCP2	ARRB2	ANKRD40	CHRM3	TBC1D10B	RP11-16F15.4
INCENP	AC044802.2	USP6NL	ISCA1P2	ZNF511	CHRNE	LUC7L3	SDCCAG8	FBRS	SBF2
RP11-703H8.6	NAE1	ACBD5	RP5-1068B5.3	C10orf125	ENO3	C17orf73	AKR1E2	BCL7C	ADM
ASRGL1	CES2	VSIR	CAPN9	CYP2E1	PFN1	AC091062.2	NET1	AMFR	CTR9
CTD-2531D15.1	CES3	POLR3A	C1orf131	AGGF1P2	KIF1C	TOB1	ASB13	CES4A	RP11-98J9.1
AHNAK	CES4A	MRPL23	C1orf124	PSMD13	ZNF594	RP11-700H6.1	C10orf18	ATP6V0D1	RP11-98J9.3
RP11-864I4.3	CBFB	DNAJC4	TSNAX	ATHL1	MIS12	SPAG9	GDI2	CTCF	RP11-21L19.1
EEF1G	C16orf70	CCDC85B	RP11-17H4.2	PKP3	AC025335.1	MBTD1	RP11-318E3.4	ACD	RRAS2
RP11-838H22.2	FBXL8	FIBP	PCNXL2	SIGIRR	TRAPPC1	NOG	ANKRD16	PARD6A	COPB1
RP11-864I4.1	TRADD	NADSYN1	RP11-577O19.1	PTDSS2	VAMP2	PTRH2	FBXO18	C16orf48	PSMA1
TUT1	HSF4	BIN2	RP4-799P18.3	HRAS	PFAS	RP11-557B23.1	IL15RA	C16orf86	RP11-140L24.4
MTA2	TPPP3	RPL41	RP5-827C21.2	C11orf35	NDEL1	AC011933.2	IL2RA	GFOD2	CYP2R1
EML3	ZDHHC1	ZC3H10	TARBP1	RP11-496I9.1	PIK3R6	GRB2	RP11-414H17.2	TSNAXIP1	CALCB
GANAB	HSD11B2	NAB2	IRF2BP2	RASSF7	PIK3R5	RP11-474I11.1	SFMBT2	THAP11	PLEKHA7
C11orf48	ATP6V0D1	CDK4	RP4-781K5.4	AP006284.2	MYO18A	AZI1	RP5-1031D4.2	EDC4	MRGPRX1
BSCL2	FAM65A	2009-03-01	RP4-781K5.8	MIR210HG	RFFL	AC027601.1	RP1-186E20.1	PSKH1	RP11-428C19.6
TTC9C	CTCF	KITLG	RP11-443B7.1	DEAF1	GGNBP2	SLC38A10	CELF2	PSMB10	GAS2
POLR2G	C16orf48	C12orf73	TOMM20	TALDO1	DHRS11	RP13-766D20.1	USP6NL	DPEP2	SVIP
TAF6L	C16orf86	TCP11L2	RP11-365D9.1	AP006621.5	EIF1	P4HB	ECHDC3	DUS2L	RP11-17A1.3
TMEM179B	GFOD2	ANAPC7	GNG4	PDDC1	LEPREL4	THOC4	DHTKD1	NFATC3	EIF3M
TMEM223	TSNAXIP1	WDR66	LDHAP2	SLC25A22	NT5C3L	STRA13	RP11-348G8.3	ESRP2	PDHX
NXF1	EDC4	C14orf159	LYST	BRSK2	KLHL11	HRH4	SEC61A2	PLA2G15	CD44
RP11-727F15.9	PSKH1	EMC4	RP5-1043F6.2	KRTAP5-1	ACLY	RP11-53I6.1	NUDT5	PRMT7	RP1-68D18.2
STX5	DPEP2	SLC30A4	RP4-580N22.2	KRTAP5-3	CNP	ELP2	CDC123	SLC7A6OS	COMMD9
WDR74	DUS2L	TEX9	ERO1LB	AC068580.3	NKIRAS2	SLC14A2	CAMK1D	SMPD3	PRR5L
SNHG1	NFATC3	LACTB	YWHAQP9	CTSD	UBTF	ATP5A1	PHYH	CDH1	RP11-514F3.4
SLC3A2	PRMT7	BCL7C	CHRM3	AC068580.6	SLC4A1	RAX	SEPHS1	ZC3H18	RP11-219O3.2
CTD-3110P2.2	SLC7A6OS	CTF1	KMO	SYT8	SLC25A39	BCL2	BEND7	MVD	TRAF6
RP11-697H9.2	RP11-572F4.1	PMFBP1	WDR64	TNNI2	FAM171A2	CD226	RP11-214D15.2	RNF166	RAG1
ATL3	MAP1LC3B	COX4I1	CEP170	LSP1	C17orf57	RP11-644A7.1	PRPF18	FAM38A	RAG2
RTN3	CBFA2T3	EMC8	SDCCAG8	TNNT3	CTD-2026D20.2	FAM69C	RP11-295P9.3	GALNS	CTD-2119L1.1
RP11-466C23.3	ACSF3	MRM3	C1orf101	MRPL23	KPNB1	RP11-162A12.1	TRDMT1	TRAPPC2L	CHST1
C11orf84	SPG7	GLOD4	AHCTF1	AC051649.7	MRPL10	AC112708.1	PTPLA	ACSF3	CTD-2210P24.4
MARK2	RPL13	TMEM102	ZNF124	AC051649.6	CBX1	ABCA7	NEBL	CDH15	SLC35C1
NAA40	CPNE7	HEATR6	ZNF496	H19	PPP1R9B	FDX1L	RP11-565H13.2	AFG3L1P	CRY2
OTUB1	C16orf55	MRPL12	C1orf150	IGF2	CACNA1G	TYK2	MLLT10	TMEM102	PEX16
RP11-21A7A.2	CDK10	UBL5	RP11-634B7.4	IGF2AS	CACNG5	KRI1	DNAJC1	ZBTB4	GYLTL1B
RP11-21A7A.4	SPATA2L	ANGPTL6	RP11-634B7.1	RP11-889I17.1	PSMD12	SMARCA4	PIP4K2A	AC016876.1	PHF21A
MACROD1	ZNF276	PPAN	OR6F1	INS	TTYH2	FAM125A	GAD2	TNFSF12	RP11-702F3.2
FERMT3	TCF25	JUNB	OR14A2	TH	CD300A	UNC13A	RP13-16H11.7	CD68	DGKZ
TRPT1	TUBB3	STX10	RP11-634B7.5	ASCL2	CD300LD	ARMC6	NCRNA00202	AC113189.5	F2
NUDT22	DEF8	UPF1	HSD17B7P1	TSPAN32	CD300LF	CTC-448F2.1	C10orf52	TP53	SLC39A13
DNAJC4	AFG3L1P	COX6B1	RP11-438H8.3	C11orf21	MRPL38	FXYD5	ACBD5	WRAP53	CELF1
FKBP2	DBNDD1	CAPNS1	TRIM58	AC129929.5	CDK3	KRTDAP	RAB18	AC025335.1	NDUFS3
PPP1R14B	GAS8	ALDH16A1	OR2W3	CD81	EXOC7	C19orf55	WAC	PFAS	C1QTNF4
RP11-783K16.5	AC133919.6	PIH1D1	OR2L8	TSSC4	RNF157	AC002116.5	MTPAP	PIK3R6	FNBP4
BAD	AC108004.3	NR1H2	RP11-438H8.8	KCNQ1	PRPSAP1	ALKBH6	MAP3K8	PIK3R5	NUP160
GPR137	OVCA2	ZNF671	OR2AK2	SLC22A18	NDC80	THAP8	RP11-253D19.2	NTN1	AC103828.1
KCNK4	TRPV3	LOXL3	RP11-430I15.4	PHLDA2	METTL4	TBCB	RP11-14C22.6	PSMB3	PTPRJ
ESRRA	GSG2	IL1RN	OR2L5	DNHD1	LPIN2	ZFP30	ZNF438	RPL23	OR4C10P
TRMT112	CAMKK1	TMEM237	OR2L2	GVINP1	MYL12B	CATSPERG	ITGB1	MED1	LPXN
PRDX5	ASGR2	ABI2	OR2L3	ZNF215	DSC2	PLD3	RP11-462L8.1	CDK12	AP001350.3
CCDC88B	ASGR1	MRGBP	OR2M1P	SBF2	NOL4	C19orf54	RP11-342D11.3	KRT20	GLYATL2
RPS6KA4	DLG4	DGCR6L	RP11-132G10.2	ADM	SMAD2	CARD8	NRP1	JUP	OR4D11
AP003774.4	DVL2	CCDC134	OR2M2	AMPD3	GRIN3B	AC008888.7	RP11-51B10.4	STAT5B	MRPL16
NRXN2	GABARAP	FAM212A	OR2M3	RNF141	ABCA7	ZNF480	CREM	AARSD1	RP11-804A23.1
RASGRP2	CTDNEP1	CLDN1	OR2T6	RP11-58H20.3	NDUFS7	ZNF808	CSGALNACT2	IFI35	CCDC86
EHD1	EIF5A	NAP1L5	OR2T1	MRVI1	REEP6	ZNF28	ZNF487P	CTD-2026D20.2	GPR44
ATG2A	GPS2	UNC5C	RP11-490E15.2	CTR9	MEX3D	ZNF321	CXCL12	NPEPPS	ZP1
PPP2R5B	AC026954.6	PRDM5	PFKP	EIF4G2	ATP8B3	ZNF816	RASSF4	KPNB1	PRPF19
ARL2	ACAP1	C5orf63	RP11-433J20.1	CTD-2381F24.1	ADAT3	ZNF816-ZNF321	RP11-285G1.8	MRPL10	RP11-881M11.2
SNX15	C17orf61	ATP6V0E1	AKR1E2	DKK3	SCAMP4	AC079923.1	ANKRD54P1	SP6	RP11-881M11.1
SAC3D1	TMEM102	NHLRC1	NET1	MICAL2	IZUMO4	AC092580.2	NCOA4	CBX1	CD6
NAALADL1	ZBTB4	ZNF322	ASB13	MICALCL	DOT1L	AC092580.1	FAM21A	ATP5G1	CD5
C11orf2	AC016876.1	ZSCAN31	C10orf18	C11orf58	PRAM1	AC011747.4	RP11-324H6.5	ZNF652	VPS37C
AP003068.9	TNFSF12	FOXP4	GDI2	SOX6	MYO1F	RP11-734K21.2	RP11-324H6.7	RP11-1079K10.4	VWCE
TM7SF2	EIF4A1	COQ3	RP11-318E3.4	HPS5	CTD-2557P19.1	IAH1	ASAH2	PHB	DAK
ZNHIT2	MPDU1	ZC3HAV1L	ANKRD16	TSG101	MUC16	CYS1	SGMS1	RP5-1029K10.2	DDB1
CAPN1	SAT2	POLB	FBXO18	PTPN5	SLC35E1	AC008278.2	RP11-50E11.2	SPOP	CYBASC3
POLA2	WRAP53	TONSL	IL15RA	CTD-2507G9.1	UNC13A	MYCN	ARID5B	SLC35B1	TMEM138
CDC42EP2	EFNB3	PLPP6	IL2RA	WT1-AS	JAK3	MYCNOS	SIRT1	FAM117A	TMEM216
TIGD3	TRAPPC1	ZNF169	RP11-414H17.2	WT1	MAU2	AC130710.1	HERC4	PDK2	CPSF7
SLC25A45	AC129492.6	ZNF79	RP11-5N23.2	EIF3M	ZNF101	AC010145.4	HNRNPH3	SAMD14	RP11-286N22.8
FRMD8	TMEM107	PRAF2	SFMBT2	PDHX	ZNF790	AC142119.1	RUFY2	AC002401.1	SDHAF2
MALAT1	C17orf59	USP51	RP5-1031D4.2	CD44	ZNF345	AC010745.1	DNA2	PPP1R9B	C11orf66
LTBP3	PFAS	MID2	RP1-186E20.1	RP1-68D18.2	ZNF585B	AC010745.2	SLC25A16	RP11-893F2.13	LRRC10B
KCNK7	KRBA2		RP1-251M9.2	SLC1A2	ZNF527	AC010745.3	RP11-119F7.3	SGCA	DAGLA
MAP3K11	RPL26		CELF2	LDLRAD3	AC008806.2	AC010745.4	CCAR1	HILS1	C11orf9
PCNXL3	PIK3R6		RP3-323N1.2	RP5-916O11.1	ZNF573	AC010880.1	STOX1	TMEM92	ROM1
SIPA1	PIK3R5		C10orf31	COMMD9	WDR87	AC012506.4	HK1	XYLT2	NXF1
RELA	MYO18A		RP11-89C21.2	RP11-514F3.4	SIPA1L3	KLHL29	COL13A1	LRRC59	RP11-727F15.9
RP11-770G2.2	CORO6		USP6NL	TRAF6	DPF1	ITSN2	LRRC20	ACSF2	SNHG1
OVOL1	RP11-338L22.1		ECHDC3	RAG1	CATSPERG	PLB1	EIF4EBP2	RP11-94C24.3	SLC3A2
CFL1	RPL23		DHTKD1	RAG2	ACTN4	SPDYA	SGPL1	RSAD1	PLA2G16
EFEMP2	PPP1R1B		RP11-348G8.3	CTD-2119L1.1	AKT2	MEMO1	PSAP	MYCBPAP	ATL3
FIBP	STARD3		SEC61A2	SLC43A3	PLD3	RASGRP3	RP11-472G21.2	RP11-94C24.6	RTN3
FOSL1	C17orf37		NUDT5	CTNND1	C19orf54	AC020594.5	SPOCK2	RP11-94C24.8	RP11-466C23.3
KDM2A	ORMDL3		CDC123	AP000445.1	CYP2F1P	DHX57	ASCC1	SPATA20	C11orf84
ADRBK1	THRA		CAMK1D	RP11-780O24.4	RELB	CDKL4	ANAPC16	RP11-94C24.10	MARK2
ANKRD13D	NR1D1		FAM107B	FAM111A	CLASRP	MAP4K3	DDIT4	CACNA1G	OTUB1
RAD9A	RAPGEFL1		DCLRE1C	RP11-1036E20.8	LRRC68	THUMPD2	DNAJB12	ABCC3	FERMT3
PPP1CA	WIPF2		RP11-271M1.1	OR4D7P	DHX34	AC007092.1	RP11-167P22.3	ANKRD40	TRPT1
TBC1D10C	RARA		C10orf111	AP000442.1	CYTH2	BCL11A	RP11-167P22.4	LUC7L3	NUDT22
AP003419.15	EIF1		RP11-414K1.3	OSBP	ZNF808	PAPOLG	HMGN2P34	C17orf73	DNAJC4
RPS6KB2	LEPREL4		ST8SIA6	AP000640.2	ZNF28	AC010733.4	CCDC109A	AC091062.2	RP11-783K16.14
PTPRCAP	NT5C3L		STAM	PATL1	ZNF321	REL	ANXA7	TOB1	VEGFB
PITPNM1	KLHL11		MRC1L1	MS4A6A	ZNF816	AC010733.5	RP11-137L10.6	RP11-700H6.1	PPP1R14B
DOC2GP	ACLY		NEBL	RP11-804A23.1	ZNF816-ZNF321	AC010733.8	FUT11	SPAG9	RP11-783K16.5
ACY3	CNP		RP11-565H13.2	GPR44	ZNF525	KIAA1841	CHCHD1	MBTD1	GPR137
AP003385.2	NKIRAS2		MLLT10	ZP1	ZNF765	AHSA2	KIAA0913	MKS1	ESRRA
UNC93B1	AC087650.1		DNAJC1	CD6	CTD-2224J9.2	PCGF1	NDST2	PTRH2	CCDC88B
NDUFS8	MPP3		SPAG6	CD5	ZNF761	FAM176A	RP11-574K11.18	RPS6KB1	RPS6KA4
RP5-901A4.1	UBTF		PIP4K2A	VPS37C	HMGN1P32	FUNDC2P2	CAMK2G	RNFT1	AP003774.6
TCIRG1	SLC25A39		RP11-371A19.2	CTD-2331C18.5	PRKCG	NCAPH	ADK	RP11-3K24.1	AP003774.4
RP11-802E16.3	FAM171A2		NCRNA00264	PGA3	AC012314.8	VWA3B	ZMIZ1	FAM104A	SLC22A12
CTD-2655K5.1	CCDC103		NCRNA00202	PGA4	CNOT3	INPP4A	PPIF	CPSF4L	NRXN2
TPCN2	FAM187A		C10orf52	PGA5	TMC4	UNC50	ZCCHC24	SDK2	RASGRP2
AP000439.3	C1QL1		ANKRD26	VWCE	MBOAT7	MGAT4A	SFTPA1	PRPSAP1	SF1
CCND1	PLCD3		MASTL	DDB1	TSEN34	YWHAQP5	RP11-506M13.3	AC111170.3	MAP4K2
ORAOV1	C17orf57		YME1L1	DAK	ZNF749	TSGA10	FAM22B	AZI1	MEN1
FGF3	CTD-2026D20.2		ACBD5	CYBASC3	ZNF772	IL18R1	PLAC9	AC027601.1	CDC42BPG
CLPB	NPEPPS		RAB18	TMEM138	ZNF550	AC108051.3	ANXA11	SLC38A10	EHD1
PDE2A	KPNB1		MKX	TMEM216	ZNF211	AC108868.5	RP11-40F6.1	RP13-766D20.1	AP001187.11
ARAP1	MRPL10		RP11-351M16.2	CPSF7	AC003006.1	LIMS1	TSPAN14	P4HB	PPP2R5B
ATG16L2	CBX1		RP11-164A7.1	RP11-286N22.8	ZNF776	BUB1	RP11-514F8.2	THOC4	C11orf85
FCHSD2	GRIN2C		WAC	SDHAF2	ZNF587	ACOXL	PTEN	NOTUM	BATF2
RP11-800A3.2	HN1		RP11-253D19.2	C11orf66	VN2R19P	BCL2L11	RP11-380G5.2	STRA13	ARL2
P2RY2	AFMID		RP11-14C22.6	LRRC10B	ZNF135	DDX18	ENTPD1	CCDC57	SAC3D1
MRPL48	TK1		ZNF438	RP11-794G24.1	AC020915.4	AC009404.2	PIK3AP1	FOXK2	CDCA5
RP11-167N4.5	THA1P		RP11-472N13.3	SYT7	AC016629.2	AC016906.1	ARHGAP19	MYL12B	AP003068.6
RP11-672A2.3	AC016182.1		ARHGAP12	DAGLA	AC062028.1	TMEM163	FRAT1	L3MBTL4	C11orf2
CAPN5	DNAH17		KIF5B	RP11-467L20.10	ROCK2	R3HDM1	RP11-452K12.6	ZNF271	AP003068.9
MYO7A	CYTH1		EPC1	C11orf9	GREB1	AC011893.3	RRP12	ZNF24	TM7SF2
PAK1	RBFOX3		RP11-135A24.4	C11orf10	DTNB	LCT	EXOSC1	ELP2	ZNHIT2
CLNS1A	CBX8		RP11-135A24.2	FADS1	UQCRHP2	DARS	ZDHHC16	SMAD2	FAU
FTH1P16	CBX4		CCDC7	FADS3	LBH	CXCR4	PI4K2A	BCL2	MRPL49
C11orf67	CCDC40		C1DP1	RAB3IL1	SOS1	AC068492.3	CHUK	CD226	SYVN1
RP11-179A16.1	SLC26A11		ITGB1	BEST1	TMEM178	AC097721.1	CWF19L1	RP11-644A7.1	CAPN1
RP11-718B12.2	RNF213		RP11-462L8.1	FTH1	AC007092.1	ARHGAP15	BLOC1S2	CYB5A	SLC22A20
RP11-718B12.1	AATK		NRP1	INCENP	AC007365.1	RIF1	SCD	MIR3187	POLA2
RAB30	SLC38A10		RP11-8L18.3	RP11-703H8.6	AC007386.4	CACNB4	SEC31B	GRIN3B	DPF2
CREBZF	RP13-766D20.2		RP11-51B10.4	ASRGL1	PNO1	STAM2	NDUFB8	ABCA7	FRMD8
ME3	C17orf70		CREM	CTD-2531D15.1	PPP3R1	FMNL2	HIF1AN	C19orf24	FIBP
RP11-864G5.3	THOC4		CCNY	AHNAK	PLEK	GPD2	FAM178A	NDUFS7	FOSL1
RP11-864G5.1	NOTUM		HNRNPF	RP11-864I4.3	AC015969.3	AC016732.2	POLL	MEX3D	SART1
BIRC3	STRA13		RP11-517P14.2	EEF1G	AC127383.1	ACVR1C	FBXW4	TMEM146	GAL3ST3
BIRC2	CCDC57		ZNF32	RP11-838H22.2	ARHGAP25	AC019186.1	FGF8	PRAM1	SF3B2
TMEM123	FOXK2		CXCL12	RP11-864I4.1	AC097495.2	AC005042.5	KCNIP2	MYO1F	PACS1
AP000619.5	WDR45L		RASSF4	TUT1	EXOC6B	BAZ2B	C10orf76	COL5A3	KLC2
ELMOD1	NDC80		RP11-285G1.8	MTA2	SFXN5	AC009961.5	HPS6	SLC35E1	RP11-867G23.1
SIK3	METTL4		ANKRD54P1	EML3	RAB11FIP5	ITGB6	PPRC1	C19orf42	RAB1B
AP000936.1	LPIN2		AGAP9	GANAB	SMYD5	RBMS1	NOLC1	FAM125A	CNIH2
PCSK7	MYL12B		ANXA8	C11orf48	C2orf7	AC009299.3	PITX3	UNC13A	YIF1A
FXYD2	AFG3L2		BMS1P6	BSCL2	CCT7	AC009299.4	GBF1	CEBPA	B3GNT1
RP11-652L8.2	SLMO1		CTD-2173J9.4	TTC9C	EGR4	AC062022.1	CUEDC2	CTD-2632B17.3	RP11-867G23.8
SCN4B	CEP76		CTSL1P2	POLR2G	ALMS1	LRP2	ACTR1A	ZNF302	SLC29A2
SCN2B	PTPN2		FAM25G	TAF6L	AC018696.1	FASTKD1	SUFU	ZNF181	NPAS4
AMICA1	CEP192		ZNF488	TMEM179B	AC027612.2	PPIG	NT5C2	AD000671.1	MRPL11
MPZL2	MBP		SGMS1	TMEM223	AC027612.1	METTL8	SH3PXD2A	AC002116.5	PELI3
CD3E	GRIN3B		RP11-564C4.8	NXF1	AC127391.2	DCAF17	SLK	ALKBH6	CTD-3074O7.5
CD3D	ABCA7		ARID5B	RP11-727F15.9	AC127391.5	DYNC1I2	GSTO1	THAP8	DPP3
CD3G	NDUFS7		RTKN2	STX5	MITD1	AC073069.2	XPNPEP1	WDR62	BBS1
UBE4A	REEP6		SIRT1	WDR74	MRPL30	CALCRL	RP11-525A16.4	TBCB	ACTN3
ATP5L	MEX3D		HERC4	SNHG1	EDAR	AC007319.1	SMC3	ZFP82	ZDHHC24
RP11-770J1.4	ATP8B3		HNRNPH3	SLC3A2	AC013474.4	TFPI	PDCD4	AC092295.4	CTD-3074O7.2
RP11-770J1.3	ADAT3		PBLD	CTD-3110P2.2	ERCC3	PMS1	ADRB1	ZNF260	CTSF
AP002954.4	SCAMP4		RUFY2	RP11-697H9.2	WDR33	STAT4	C10orf118	ZNF585B	CCS
RP11-158I9.1	IZUMO4		RP11-9E13.4	ATL3	AC016906.1	HMGB1P27	AFAP1L2	ZNF527	CCDC87
CXCR5	DOT1L		DNA2	RTN3	ARHGAP15	AC064834.2	ABLIM1	AC008806.2	RBM14
FOXR1	LMNB2		SLC25A16	RP11-466C23.3	ZEB2-AS1	AC104600.1	C10orf82	ZNF573	RBM14-RBM4
C2CD2L	GTF2F1		RP11-119F7.3	C11orf84	ZEB2	CCDC150	RP11-498B4.5	SIRT2	RBM4
MCAM	CTD-3128G10.1		CCAR1	MARK2	EPC2	ANKRD44	HSPA12A	PLEKHG2	RBM4B
SORL1	C3		STOX1	NAA40	NMI	AC010746.3	VAX1	EID2	SPTBN2
AP001924.1	C19orf45		RP11-314J18.6	OTUB1	RIF1	BOLL	RP11-501J20.3	AC005205.3	C11orf80
RP11-820L6.1	PRAM1		VPS26A	RP11-21A7A.2	NEB	ORC2	PDZD8	AC005205.4	RCE1
CRTAM	MYO1F		HKDC1	RP11-21A7A.4	CACNB4	CASP10	EMX2OS	AC093063.1	PC
RP11-335F8.1	CTD-2557P19.1		HK1	MACROD1	AC009961.5	CDK15	GRK5	ZNF780B	LRFN4
RPL34P23	MUC16		RP11-227H15.7	FERMT3	RBMS1	AC008062.1	RGS10	ZNF780A	SYT12
SCN3B	SMARCA4		TACR2	TRPT1	SPC25	KLF7	INPP5F	VN1R96P	RHOD
RP11-712L6.5	ZNF833P		TSPAN15	NUDT22	LRP2	AC007879.4	PTPRE	AKT2	KDM2A
RP11-744N12.2	ZNF823		COL13A1	DNAJC4	BBS5	AC007879.7	MKI67	PLD3	ADRBK1
C11orf45	ZNF441		TYSND1	PPP1R14B	KLHL23	AC007879.5	STK32C	C19orf54	ANKRD13D
ST14	ZNF491		SAR1A	BAD	SSB	AC007879.6	LRRC27	RELB	SSH3
ADAMTS8	ZNF439		LRRC20	GPR137	METTL5	CCNYL1	PWWP2B	CLASRP	POLD4
RP11-890B15.2	ZNF700		PCBD1	KCNK4	UBR3	AC012668.2	C10orf91	LRRC68	CLCF1
SNX19	CTD-2006C1.2		RP11-432J9.3	ESRRA	AC104076.2	2004-03-01	INPP5A	ERCC2	RAD9A
NCAPD3	ZNF20		UNC5B	CCDC88B	PLCL1	AC007563.5	TUBGCP2	PPM1N	PPP1CA
RP11-700F16.3	CTC-359D24.3		SLC29A3	RPS6KA4	FAM126B	DNPEP	ZNF511	SYMPK	TBC1D10C
VPS26B	ZNF625		NCRNA00223	AP003774.4	CFLAR	OBSL1	CALY	CTB-12A17.1	AP003419.15
ACAD8	CTD-2666L21.1		C10orf54	NRXN2	AC007283.4	GAPDHP49	C10orf125	DACT3	CARNS1
THYN1	ASF1B		PSAP	RASGRP2	CASP10	LRRFIP1	RP11-108K14.4	DHX34	RPS6KB2
RP5-977L1.1	PKN1		ASCC1	SF1	CASP8	UBE2F	CYP2E1	CTD-2224J9.7	PTPRCAP
CACNA1C	ANKLE1		RP11-202P11.1	MAP4K2	ALS2CR4	SCLY	AGGF1P2	PRKCG	CORO1B
FOXM1	FAM125A		PPIF	MEN1	CTLA4	ESPNL	DUX4L10	AC006293.3	TMEM134
EFCAB4B	UNC13A		ZCCHC24	PPP2R5B	RHBDD1	PER2	DUX4L11	AC098784.1	AIP
RP11-664D1.1	JAK3		RP11-589B3.1	C11orf85	AC097713.3	AC016999.2	DUX4L12	LILRP2	PITPNM1
RP11-320N7.2	AC002126.5		SFTPA1	ARL2	AC097713.4	ASB1	DUX4L13	C19orf51	CDK2AP2
RP11-320N7.1	AC002126.6		RP11-506M13.3	SNX15	SMOX	AC113618.1	XX-2136C48.8	SUV420H2	GSTP1
RP11-264F23.1	RFXANK		FAM22B	SAC3D1	PRND	MYEOV2	RP11-326C3.7	SHISA7	C11orf72
FGF6	MAU2		RP11-479O17.8	NAALADL1	SLC23A2	GPC1	IFITM1	AC019118.2	NDUFV1
C12orf4	GATAD2A		RP11-479O17.7	CDCA5	SLA2	ANKMY1	IFITM3	AC019118.3	DOC2GP
RAD51AP1	ZNF101		C10orf57	ZFPL1	RP11-425M5.5	DUSP28	RP11-326C3.10	TSSC1	NUDT8
DYRK4	CTD-2540B15.1		RP11-369J21.5	C11orf2	BLCAP	GPR35	RP11-326C3.12	AC073502.1	TBX10
AKAP3	ZNF302		PLAC9	AP003068.9	AL109614.1	AGXT	B4GALNT4	COLEC11	ACY3
NDUFA9	ZNF181		ANXA11	TM7SF2	RPRD1B	EBF4	PKP3	AC010907.2	ALDH3B2
RP11-234B24.6	AD000090.2		RP11-40F6.1	ZNHIT2	TTI1	PANK2	SIGIRR	TMSB4XP2	RP11-31L22.2
GALNT8	TMEM147		C10orf58	FAU	KIAA1755	RPL21P3	ANO9	AC079923.1	ARAP1
ANO2	ZNF790		TSPAN14	MRPL49	BPI	RP4-737E23.4	PTDSS2	AC011747.4	RP11-31L22.7
CD9	ZNF345		RP11-514F8.2	SYVN1	AL080249.1	GGTLC1	RNH1	IAH1	STARD10
RP1-102E24.8	ZNF585B		FAM190B	CAPN1	RP4-564F22.2	POM121L3P	RP13-46H24.1	CYS1	ATG16L2
CD27	ZNF527		RP11-77P6.2	POLA2	PPP1R16B	RP5-1100I6.1	HRAS	AC096559.1	FCHSD2
NCAPD2	AC008806.2		WAPAL	CDC42EP2	RP5-998H6.2	RP4-564O4.1	LRRC56	DTNB	RP11-800A3.3
CHD4	ZNF573		BMPR1A	DPF2	SLC35C2	GDF5	C11orf35	EPT1	P2RY6
ZNF384	WDR87		RP11-96C23.7	TIGD3	ELMO2	RP4-710H13.2	RP11-496I9.1	GPR113	ARHGEF17
LAG3	SIPA1L3		GLUD1	SLC25A45	C20orf123	TMEM189	RASSF7	PLB1	SPCS2
GPR162	DPF1		RP11-380G5.2	FRMD8	ZMYND8	CEBPB	AP006284.2	SPDYA	XRRA1
U47924.11	CATSPERG		RP11-186O14.5	NEAT1	ZNF217	RP11-290F20.3	MIR210HG	MEMO1	CTD-2562J17.2
LEPREL2	ACTN4		LIPN	MALAT1	AF165138.7	RP11-290F20.1	PHRF1	CRIM1	SLCO2B1
TPI1	AKT2		FAS	SCYL1	AP000476.1	ADNP	IRF7	AC007390.5	CTD-2562J17.9
RPL13P5	PLD3		LIPA	LTBP3	RUNX1	AL034553.1	CDHR5	SULT6B1	RPS3
LRRC23	C19orf54		IFIT2	SSSCA1	PRDM15	PMEPA1	SCT	FAM82A1	KLHL35
SPSB2	CYP2F1P		HELLS	FAM89B	ADARB1	ABCC13	DEAF1	AC010883.5	GDPD5
ENO2	TMEM91		PIK3AP1	KCNK7	POFUT2	SAMSN1	TMEM80	SRBD1	MAP6
LPCAT3	CEACAM21		LCOR	MAP3K11	NCRNA00205	AF165138.6	EPS8L2	MCFD2	MOGAT2
CLSTN3	ATP1A3		ARHGAP19	PCNXL3	C21orf56	AF165138.7	TALDO1	SPTBN1	UVRAG
PEX5	GRIK5		FRAT1	SIPA1	IGLV4-3	AF127936.3	AP006621.5	AC093110.3	RP11-672A2.6
RP11-118B22.3	POU2F2		RP11-452K12.4	RELA	IGLC1	POLR2CP	PDDC1	EML6	ACER3
KLRB1	CTC-378H22.1		FRAT2	KAT5	IGLJ2	AF127936.5	CEND1	CCDC104	AP000580.1
RP11-75L1.1	PPM1N		RRP12	RNASEH2C	AP000361.2	AF127936.7	SLC25A22	VRK2	INTS4
CD69	HIF3A		RP11-452K12.7	KRT8P26	RTDR1	AF127577.12	LRDD	FANCL	KCTD21
RP11-290C10.1	PPP5C		PGAM1	RP11-770G2.2	AP000343.1	N6AMT1	RPLP2	AC127383.1	USP35
CLEC2B	AC011551.1		EXOSC1	RP11-770G2.3	AP000344.3	GCFC1	PNPLA2	APLF	RP11-843A23.1
AC091814.2	CALM3		ZDHHC16	OVOL1	AP000344.4	C21orf49	EFCAB4A	FBXO48	NARS2
CLEC12A	CTB-12A17.1		PI4K2A	CFL1	AP000345.1	AP000295.9	CD151	ARHGAP25	PICALM
CLEC1B	DACT3		RP11-483F11.7	SNX32	IGLL1	IFNAR2	AP006621.8	AC097495.3	RP11-320L11.2
TAS2R30	DHX34		CHUK	MUS81	RGL4	IFNGR2	POLR2L	MTHFD2	CEP57
RP11-434C1.1	CYTH2		CWF19L1	EFEMP2	MYO18B	AP000302.58	TSPAN4	DCTN1	YAP1
RP11-434C1.2	LIN7B		BLOC1S2	FIBP	CCDC117	GART	CHID1	INO80B	RP11-94P11.3
LOH12CR1	RPL13A		SCD	FOSL1	RBFOX2	CRYZL1	AP2A2	WBP1	ATM
DUSP16	PRMT1		SEC31B	C11orf68	Z95114.8	AP000569.2	MUC6	MRPL53	C11orf65
CREBL2	FUZ		NDUFB8	DRAP1	APOBEC3D	AC011718.3	RP13-870H17.3	CCDC142	ZBTB16
RP11-180M15.4	AKT1S1		HIF1AN	SART1	RP4-742C19.12	USP41	MUC5AC	TTC31	RP11-64D24.4
DDX47	AC008743.7		FAM178A	EIF1AD	COX5BP7	PI4KA	CTD-2245O6.1	PCGF1	RP11-172C16.4
KIAA1467	KLK14		C10orf76	BANF1	CBX7	MKL1	TOLLIP	AUP1	AP006216.10
PYROXD1	SIGLEC10		PPRC1	SF3B2	CACNA1I	GRAMD4	BRSK2	DOK1	SIK3
GOLT1B	SIGLEC12		GBF1	RP11-1167A19.14	SETMAR	MOV10L1	DUSP8	LOXL3	RNF214
RECQL	SIGLEC6		CUEDC2	PACS1	AC024168.2	HRH1	RP13-25N22.1	HK2	FXYD2
ST8SIA1	AC018755.11		ACTR1A	RP11-1167A19.2	ITPR1	DPH3	KRTAP5-1	TGOLN2	RP11-652L8.2
KIAA0528	SIGLEC14		SUFU	KLC2	TATDN2	SATB1	KRTAP5-3	ELMOD3	SCN2B
SSPN	AC018755.10		ARL3	CNIH2	ATP2B2	AC144521.1	AC068580.3	RETSAT	AMICA1
BHLHE41	AC018755.2		SFXN2	YIF1A	VGLL4	TBC1D5	CTSD	VWA3B	MPZL2
ITPR2	ZNF577		CNNM2	MRPL11	SYN2	RAB5A	AC068580.6	INPP4A	CD3E
C12orf11	PPP2R1A		NT5C2	PELI3	ANKRD28	KAT2B	AC068580.5	UNC50	UBE4A
MED21	ZNF480		USMG5	BBS1	GALNTL2	NR1D2	TNNI2	MGAT4A	MLL
RP11-551L14.1	ZNF528		PDCD11	CCDC87	RFTN1	AC098614.1	LSP1	YWHAQP5	TMEM25
RP11-627K11.3	ZNF808		NEURL	CCS	PLCL2	GADL1	TNNT3	TSGA10	ARCN1
FAM60A	ZNF28		SH3PXD2A	RBM14	NGLY1	AC115283.1	MRPL23	IL1R2	DDX6
RP11-820K3.4	ZNF321		SLK	RBM4	OXSM	AC107620.1	AC131971.3	IL18R1	BCL9L
DENND5B	ZNF816		GSTO1	RBM4B	AC098614.3	UBP1	OSBPL5	AC009505.2	CCDC84
RP11-820K3.5	ZNF816-ZNF321		XPNPEP1	C11orf80	DYNC1LI1	ULK4	RP5-1173A5.1	C2orf40	RP11-110I1.12
C12orf72	ZNF702P		ADD3	PC	AC104306.5	RP11-193I22.1	AC015691.13	UXS1	RPS25
AMN1	ZNF525		SNRPGP12	KDM2A	TRIM71	TMIE	TRIM6-TRIM34	AC016906.1	TRAPPC4
H3F3C	ZNF765		RP11-549L6.3	ADRBK1	GLB1	PRSS42	TRIM22	TMEM163	SLC37A4
C12orf35	CTD-2224J9.2		MXI1	ANKRD13D	FBXL2	MYL3	OR52N5	ZEB2	HYOU1
AC121336.2	ZNF761		RP11-549L6.2	RAD9A	SLC6A20	PTH1R	OR52E8	ZEB2-AS1	VPS11
SCAF11	ZNF813		SMNDC1	PPP1CA	LZTFL1	RP11-447D11.2	OR56A5	AC074093.1	HMBS
SLC48A1	ZNF331		HMGB3P5	TBC1D10C	CCR9	ZMYND10	OR56A1	AC023128.1	H2AFX
HDAC7	ZNF772		RP11-525A16.4	AP003419.15	CXCR6	MAPKAPK3	OR56B4	RIF1	C2CD2L
NCKAP5L	ZNF550		SMC3	RPS6KB2	FYCO1	CCDC66	SMPD1	ARL5A	HINFP
AQP6	ZNF211		RBM20	PTPRCAP	RP11-793E15.1	ARHGEF3	DNHD1	STAM2	ABCG4
LARP4	ZNF776		RP11-313D6.3	PITPNM1	CCR2	APPL1	GVINP1	FMNL2	CBL
CSAD	ZNF587		PDCD4	DOC2GP	CCR5	DNAH12	RP11-318C2.5	PKP4	PVRL1
HOXC13	VN2R19P		GPAM	ACY3	RBM5	DNASE1L3	TMEM9B	AC005042.5	CTD-2523D13.2
HOXC12	ZNF135		GUCY2GP	UNC93B1	HYAL3	SLC25A26	NRIP3	AC009961.5	OAF
AC012531.14	AC020915.4		ACSL5	NDUFS8	NAT6	LRIG1	RP11-467K18.2	ITGB6	POU2F3
HOXC10	AC016629.2		RP11-214N15.5	RP5-901A4.1	ZMYND10	FRMD4B	SCUBE2	RBMS1	ARHGEF12
KIAA0748	NOL10		ADRB1	MTL5	CYB561D2	FOXP1	DENND5A	SLC38A11	CRTAM
OR6C64P	ATP6V1C2		C10orf118	CPT1A	NPRL2	RP11-654C22.1	TMEM41B	SCN3A	C11orf63
R3HDM2	PDIA6		C10orf82	IGHMBP2	C3orf18	FAM172B	IPO7	SCN2A	BSX
RP11-641O3.1	AC062028.1		RP11-498B4.5	MRPL21	MAPKAPK3	NFKBIZ	ZNF143	LRP2	TBRG1
RP11-848D3.2	PQLC3		HSPA12A	MRGPRF	MANF	BBX	WEE1	FASTKD1	ROBO4
C12orf66	ROCK2		VAX1	TPCN2	RAD54L2	HHLA2	RP11-16F15.2	PPIG	CCDC15
GNS	GREB1		RP11-501J20.3	AP000439.3	TEX264	CD96	SBF2	ITGA6	RP11-1007G5.2
TBC1D30	ADCY3		PDZD8	CCND1	IQCF3	ZBED2	ADM	AC018712.3	FLI1
RP11-335O4.1	AC013267.2		EMX2OS	ORAOV1	ERC2	PLCXD2	CTR9	RAPGEF4	RP11-744N12.2
GS1-410F4.2	DNAJC27		GRK5	FGF3	C3orf63	PHLDB2	RRAS2	AC073834.3	KCNJ1
IFNG	EFR3B		RP11-79M19.2	PPFIA1	SPATA12	TMPRSS7	COPB1	AC009948.3	KCNJ5
IL22	SUCLA2P3		RGS10	AP000487.4	HESX1	RP11-757F18.3	PSMA1	AC104820.2	C11orf45
RP11-81H14.2	DNMT3A		TIAL1	AP000487.5	C3orf49	CD200	RP11-140L24.4	AC020595.1	RP11-598F7.5
CCDC53	DTNB		INPP5F	CTTN	RP11-50F24.3	ATG3	CYP2R1	ITGA4	RP11-283I3.1
NT5DC3	LBH		SEC23IP	RAB6A	ATXN7	SLC35A5	CALCB	ZNF804A	CCDC77
TXNRD1	SOS1		RP13-238F13.4	CHCHD8	PSMD6	CD200R1L	C11orf58	AC064834.2	KDM5A
RFX4	TMEM178		CTBP2	RP11-167N4.2	FOXP1	ZBTB20	SOX6	AC104600.1	B4GALNT3
RP11-124N23.1	EPAS1		PTPRE	UCP2	RP11-654C22.1	POPDC2	RP11-466H18.1	DNAH7	RP11-218M22.1
KCTD10	RP11-417F21.2		MKI67	UCP3	SHQ1	COX17	NUCB2	STK17B	WNK1
UBE3B	ATP6V1E2		STK32C	C2CD3	ST3GAL6	RP11-767L7.2	RP1-239B22.1	CCDC150	RAD52
MVK	TTC7A		LRRC27	PPME1	C3orf26	CASR	ABCC8	ANKRD44	RP11-359B12.1
C12orf34	EML6		PWWP2B	P4HA3	RP11-553A10.2	CSTA	RP1-239B22.4	AC013264.2	ERC1
TRPV4	AC007092.1		C10orf91	RP11-702H23.4	CD96	PARP14	GAS2	AC010746.3	ADIPOR2
GLTP	AC007365.1		INPP5A	RP11-702H23.6	DBR1	COL6A6	SVIP	COQ10B	LRTM2
RP1-7G5.6	AC007386.4		TUBGCP2	KCNE3	RP11-774I5.1	PIK3R4	RP11-17A1.3	BOLL	RP5-1096D14.3
RAD9B	PNO1		ZNF511	RNF169	GPR160	ACPP	COMMD9	CDK15	FKBP4
TCTN1	PLEK		CALY	SLCO2B1	ZMAT3	RP11-469L4.1	PRR5L	AC125238.2	C12orf32
ACAD10	AC015969.3		C10orf125	ARRB1	PIK3CA	TMEM108	RP11-514F3.4	CTLA4	FOXM1
C12orf47	ARHGAP25		RP11-108K14.4	RPS3	RP11-360P21.2	RP11-91K8.4	RP11-219O3.2	AC007879.7	TULP3
PTPN11	AC097495.2		CYP2E1	KLHL35	LPP	TOPBP1	TRAF6	AC007879.5	TEAD4
RP11-545P7.1	EXOC6B		AGGF1P2	RP11-535A19.2	TPRG1	TFP1	RAG1	AC007879.6	RP11-253E3.3
TESC	SFXN5		DUX4L10	RP11-672A2.3	LSG1	RAB6B	RAG2	CREB1	RP11-664D1.1
CABP1	RAB11FIP5		DUX4L11	CAPN5	C3orf21	U2SURP	CTD-2119L1.1	XRCC5	CD9
MLEC	SMYD5		DUX4L12	MYO7A	AC091633.3	CHST2	CD82	2004-03-01	PLEKHG6
ACADS	C2orf7		DUX4L13	PAK1	AC092933.4	RP11-80H8.4	TP53I11	AC007563.5	TNFRSF1A
Z98941.1	CCT7		XX-2136C48.8	CLNS1A	WDR53	KCNAB1	CHST1	IGFBP5	RP1-96H9.6
P2RX4	EGR4		RIC8A	FTH1P16	FBXO45	RP11-791I24.4	RP11-495O11.1	AC093171.1	SCNN1A
CAMKK2	ALMS1		PSMD13	C11orf67	C3orf34	TIPARP	CTD-2210P24.4	AC009950.1	LTBR
ANAPC5	ALMS1P		NLRP6	RP11-179A16.1	PIGX	EGFEM1P	SLC35C1	SP110	RP1-102E24.8
KDM2B	STAMBP		ATHL1	RAB30	PAK2	LRRC34	CRY2	SP140	RP1-102E24.1
RP13-941N14.1	RP11-711M9.1		RP11-326C3.7	SYTL2	SENP5	RP11-379K17.2	RP11-618K13.2	SP140L	CD27
TMEM120B	MOBKL1B		IFITM1	ME3	NCBP2	PHC3	PEX16	SP100	TAPBPL
RP11-347I19.3	SLC4A5		RP11-326C3.12	PRSS23	PIGZ	PRKCI	GYLTL1B	AC010149.4	MRPL51
AC084018.1	AC005041.11		B4GALNT4	MED17	AC068302.3	SKIL	PHF21A	CAB39	NCAPD2
SETD1B	MRPL53		PKP3	SESN3	DLG1	KLF7P1	RP11-702F3.2	ITM2C	GAPDH
HPD	AC018696.1		SIGIRR	RP11-644L4.1	AC092937.2	SLC2A2	DGKZ	GPR55	RP5-940J5.8
RP11-7M8.2	AC027612.2		ANO9	FAM76B	PCGF3	NCEH1	MDK	INPP5D	IFFO1
PSMD9	AC027612.1		PTDSS2	BIRC3	WHSC2	ECT2	F2	TRPM8	NOP2
RP11-87C12.2	AC127391.2		RNH1	BIRC2	HAUS3	RP11-385J1.2	CELF1	AC097713.3	CHD4
WDR66	AC127391.5		RP13-46H24.1	TMEM123	POLN	TTC14	NDUFS3	AC097713.4	ACRBP
AC156455.1	AC103563.9		HRAS	ELMOD1	MXD4	RP11-646E18.2	C1QTNF4	ASB18	ING4
B3GNT4	KCNIP3		LRRC56	EXPH5	RP11-503N18.1	MCCC1	FNBP4	UBE2F	ZNF384
DIABLO	FAHD2A		C11orf35	POU2AF1	ZFYVE28	MCF2L2	NUP160	ESPNL	C12orf53
RP11-512M8.3	AC009237.7		RP11-496I9.1	AP000925.2	RNF4	KLHL6	AC103828.1	AC016757.3	COPS7A
KNTC1	AC021188.4		RASSF7	FDXACB1	TNIP2	RP11-315J22.5	PTPRJ	AC096574.4	MLF2
DENR	ITPRIPL1		AP006284.2	AP001781.2	SH3BP2	CRYGS	OR4C10P	HES6	RP4-761J14.5
CCDC62	NEURL3		MIR210HG	C11orf1	ADD1	RP11-573D15.6	LPXN	GPC1	PTMS
MPHOSPH9	AC092675.4		PHRF1	RPL37AP8	SLIT2	RP11-573D15.3	AP001350.3	2002-09-01	LAG3
RP11-546D6.2	INPP4A		IRF7	C11orf57	CCDC149	LPP	GLYATL2	HDLBP	CD4
PIWIL1	UNC50		CDHR5	PIH1D2	SEL1L3	TPRG1	AP000442.4	D2HGDH	GPR162
RP11-989F5.3	MGAT4A		SCT	RP11-65M17.1	C4orf52	TP63	MRPL16	EBF4	LEPREL2
RP11-107B1.1	YWHAQP5		DEAF1	RP11-667M19.1	RBPJ	HES1	RP11-804A23.1	PRNP	CDCA3
SDAD1P4	TSGA10		TMEM80	RP11-728F11.3	RP11-431M7.3	AC046143.7	CCDC86	RASSF2	USP5
RP11-309I15.1	LIPT1		EPS8L2	FXYD2	DTHD1	ATP13A3	GPR44	SLC23A2	TPI1
SPATA13	MRPL30		TALDO1	IL10RA	RP11-103J17.1	AC046143.5	ZP1	C20orf30	RPL13P5
NUS1P3	MITD1		PDDC1	RP11-652L8.2	PDS5A	TMEM44	PRPF19	CDS2	ENO2
RP11-556N21.4	IL1R2		AP006621.5	SCN4B	RHOH	AC090505.3	RP11-881M11.2	PCNA	ATN1
IRX1P1	IL1F9		CEND1	SCN2B	CHRNA9	AC090505.4	RP11-881M11.1	UBE2D3P1	PTPN6
SLC46A3	IL1F8		SLC25A22	AMICA1	NSUN7	ZDHHC19	CD6	FERMT1	PHB2
SLC25A15	POLR2D		LRDD	MPZL2	RP11-584P21.2	AC069257.9	CD5	GGTLC1	EMG1
MTRF1	AMMECR1L		RPLP2	CD3E	RP11-584P21.4	PCYT1A	VPS37C	POM121L3P	C1RL
RP11-187A9.3	SAP130		PNPLA2	CD3D	STAP1	UBXN7	VWCE	RP5-1100I6.1	ABC12-49244600F4.3
MAPK6PS3	HS6ST1		EFCAB4A	CD3G	MUC7	LRRC33	DAK	RP4-564O4.1	CLSTN3
XXyac-YMR12DG2.1	ISCA1P6		CD151	UBE4A	AMBN	PIGX	DDB1	PKIG	PEX5
RP11-154C3.2	AC016906.1		AP006621.8	ATP5L	IGJ	PAK2	CYBASC3	RP11-445H22.3	RP11-266K4.12
SPERT	AC011893.3		POLR2L	RP11-770J1.5	PTPN13	SENP5	TMEM138	RP11-445H22.4	RP11-90D4.2
LCP1	LCT		TSPAN4	RP11-770J1.4	HSD17B11	NCBP2	TMEM216	STK4	KLRG1
LRRC63	DARS		CHID1	RP11-770J1.3	PDLIM5	PIGZ	CPSF7	RP3-453C12.13	KLRB1
C13orf18	CXCR4		AP2A2	ARCN1	HADH	LETM1	RP11-286N22.8	SYS1	CLEC2D
COX17P1	AC068492.3		MUC6	AP002954.4	LEF1	ZFYVE28	SDHAF2	DBNDD2	RP11-75L1.1
RP11-83N23.2	CACNB4		RP13-870H17.3	RP11-158I9.1	RP11-558N14.1	RP11-478C1.7	C11orf66	PIGT	CD69
RCBTB2	PRPF40A		MUC5AC	CXCR5	AC005510.1	SH3BP2	LRRC10B	RP3-461P17.9	RP11-75L1.6
DLEU1	DPP4		OR56A4	FOXR1	AC005510.2	MFSD10	DAGLA	UBE2V1	RP11-290C10.1
DLEU7	AC013439.4		CNGA4	RPS25	RP11-433B3.1	RGS12	C11orf9	RP11-112L6.2	AC091814.2
RP11-233H19.2	ANKAR		SMPD1	TRAPPC4	UCP1	RP11-264E23.1	C11orf10	RP4-530I15.6	CLEC12A
RP11-459P23.1	CCDC150		DNHD1	HYOU1	RP11-538D9.2	SEL1L3	BEST1	AC006076.1	AC091814.3
KCTD12	PGAP1		GVINP1	HMBS	RP11-54P19.1	C4orf52	FTH1	SUMO1P1	CLEC1B
SPRY2	AC013264.2		RPL27A	DPAGT1	DCLK2	RBPJ	RP11-810P12.5	LAMA5	DDX47
DCT	ANKRD44		ST5	C2CD2L	RP11-73G16.3	RP11-399D2.1	INCENP	OGFR	ATF7IP
CLDN10	PLCL1		NRIP3	MCAM	RP11-18H21.1	TLR10	RP11-703H8.6	ABCC13	PTPRO
STK24	CFLAR		RP11-467K18.2	PVRL1	RP11-18H21.2	TLR1	CTD-2531D15.1	SAMSN1	BCAT1
DOCK9	AC007283.4		DENND5A	CTD-2523D13.2	RP11-153M7.5	TMEM156	PLA2G16	AF165138.6	RP11-860B13.3
H2AFZP3	CASP10		IPO7	TRIM29	RP11-140M13.1	PABPC1P1	ATL3	AF165138.7	RP11-428G5.6
UBAC2	NBEAL1		ZNF143	OAF	RP11-626E13.1	RP11-333E13.2	RTN3	AF127936.3	RP11-428G5.1
GPR18	CYP20A1		CTD-2371O3.3	POU2F3	BRD9	N4BP2	RP11-466C23.3	POLR2CP	C12orf35
RP11-178C10.3	ABI2		WEE1	TMEM136	RP11-43F13.3	RP11-457P14.4	C11orf84	AF127936.5	SLC2A13
COL4A1	RAPH1		RP11-16F15.4	TBCEL	CLPTM1L	TXK	MARK2	AF127936.7	RP11-139E19.1
COL4A2	PARD3B		RP11-16F15.2	SC5DL	RP11-325I22.1	EPGN	OTUB1	AF127577.12	ARID2
RP11-450H6.1	SP140L		SBF2	SORL1	LPCAT1	THAP6	STIP1	NCRNA00158	SCAF11
TUBGCP3	SP100		ADM	RP11-730K11.1	MRPL36	CDKL2	FERMT3	DONSON	SLC48A1
RP11-144L2.1	INPP5D		CTR9	CRTAM	NDUFS6	CNOT6L	TRPT1	CRYZL1	RP11-302B13.1
RP11-73M11.2	SAG		MICAL2	RP11-335F8.1	CTNND2	RASGEF1B	NUDT22	AP000569.2	AC073610.5
ATP11A	AC019221.4		RP11-98J9.1	RPL34P23	TRIO	RP11-112L18.1	DNAJC4	H2BFS	ARF3
MCF2L	DGKD		RP11-98J9.3	SCN3B	FYB	SEC31A	RP11-783K16.14	HSF2BP	WNT10B
ZNF828	USP40		RP11-21L19.1	OR10N1P	C9	PLAC8	VEGFB	RRP1B	LMBR1L
APEX1	MLPH		RRAS2	SIAE	CTD-2201E18.4	RP11-576N17.2	PPP1R14B	RRP1	PRPH
NDRG2	RAB17		COPB1	SPA17	CTD-2035E11.3	MRPS18C	RP11-783K16.5	AP001053.11	ACVR1B
SUPT16H	SMOX		PSMA1	NRGN	CTD-2201E18.3	PTPN13	GPR137	AGPAT3	NR4A1
RAB2B	PRND		RP11-140L24.4	ROBO3	AC025171.1	HSD17B13	KCNK4	TRAPPC10	CSAD
TOX4	SLC23A2		PDE3B	ROBO4	ZNF131	PKD2	ESRRA	PWP2	AC023055.2
AP1G2	GPCPD1		CYP2R1	CCDC15	RP11-447H19.2	PPM1K	CCDC88B	C21orf33	SUOX
DHRS4	RRBP1		CALCB	RP11-687M24.3	HMGCS1	RP11-10L7.1	RPS6KA4	AP001055.6	OBFC2B
DCAF11	C20orf112		CALCP	TMEM218	PAIP1	FAM13A	AP003774.6	TXNRD2	SLC39A5
NRL	RP11-410N8.3		PLEKHA7	RP11-680F20.6	PIK3R1	TIGD2	AP003774.4	RTN4R	MYO1A
PSME1	RP11-425M5.5		MRGPRX1	CDON	RP11-168A11.3	RP11-115D19.1	SLC22A12	AC023490.1	AC137834.1
FAM158A	BLCAP		E2F8	RP11-50B3.2	CTC-293G12.1	C4orf17	NRXN2	AC011718.3	R3HDM2
RNF31	AL109614.1		RP11-428C19.6	FLI1	ST8SIA4	RG9MTD2	RASGRP2	USP41	GLI1
IPO4	RPRD1B		RP11-428C19.5	KCNJ5	CTD-2340E1.3	RP11-115I3.1	SF1	PI4KA	ARHGEF25
TM9SF1	TTI1		NAV2	C11orf45	PAM	PPP3CA	MAP4K2	OSM	METTL1
AL096870.1	KIAA1755		GAS2	ADAMTS8	HINT1	BANK1	MEN1	SF3A1	TSFM
RP11-468E2.1	BPI		SVIP	RP11-890B15.2	LYRM7	MANBA	CDC42BPG	PES1	TBC1D30
CHMP4A	AL080249.1		RP11-17A1.3	SNX19	CDC42SE2	RP11-556I14.2	EHD1	TCN2	RP11-118B13.1
MDP1	RP4-564F22.2		EIF3M	DDX11L8	AC034228.7	AC004069.2	AP001187.11	MORC2	GRIP1
ADCY4	PPP1R16B		PDHX	KDM5A	ACSL6	TET2	ATG2A	MYH9	RP11-123O10.3
CMA1	DHX35		CD44	NINJ2	IL3	AC004066.1	PPP2R5B	IFT27	POC1B
CTSG	ATG3P1		RP1-68D18.2	RP5-977L1.1	TCF7	ATP5EP1	C11orf85	CITF22-24E5.1	CLLU1
GZMB	PABPC1L		COMMD9	CACNA1C	CDKL3	PAPSS1	BATF2	PVALB	RBMS2P1
SOS2	SDC4		PRR5L	FOXM1	PHF15	HADH	ARL2	NCF4	CCDC53
ATL1	DBNDD2		RP11-514F3.4	EFCAB4B	KLHL3	RP11-433B3.1	SAC3D1	CSF2RB	IGF1
GCH1	RP5-998H6.2		RP11-219O3.2	RP11-664D1.1	HTR4	NDST3	CDCA5	KCTD17	TDG
WDHD1	SLC35C2		TRAF6	RP11-320N7.2	PCYOX1L	PRSS12	ZFPL1	RP5-1170K4.7	TXNRD1
DLGAP5	ELMO2		RAG1	CCND2	CSNK1A1	RP11-252F15.1	C11orf2	RP1-151B14.6	EID3
C14orf149	C20orf123		RAG2	C12orf4	PPARGC1B	TNIP3	AP003068.6	RAC2	ASCL4
RTN1	B4GALT5		CTD-2119L1.1	RAD51AP1	TIGD6	CCNA2	AP003068.9	CYTH4	ALKBH2
LRRC9	SLC9A8		ACCS	DYRK4	HMGXB3	KIAA1109	TM7SF2	MFNG	MMAB
PPM1A	SPATA2		CD82	RP11-500M8.4	CSF1R	IL2	ZNHIT2	LGALS2	MVK
SIX4	RNF114		TP53I11	AKAP3	PDGFRB	RP11-58H15.3	FAU	GGA1	TCHP
EXD2	KRT18P4		PRDM11	NDUFA9	SLC6A7	FREM3	MRPL49	SH3BP1	ANAPC7
PNMA1	SNAI1		CHST1	RP11-234B24.6	CAMK2A	RP11-673E1.1	SYVN1	EIF3L	ARPC3
ABCD4	UBE2V1		RP11-495O11.1	GALNT8	CD74	PET112L	CAPN1	MICALL1	ACAD10
KIAA0317	TMEM189		CTD-2210P24.4	ANO2	RPS14	RP11-424M21.1	SLC22A20	TAB1	C12orf47
GALC	TMEM189-UBE2V1		SLC35C1	CD9	NDST1	RP11-18H21.1	POLA2	MGAT3	RP11-545P7.1
C14orf159	RP11-112L6.4		CRY2	PLEKHG6	RBM22	RP11-18H21.2	DPF2	RP5-1104E15.6	RPS2P5
GPR68	CEBPB		RP11-618K13.2	SCNN1A	DCTN4	RP11-597D13.9	SLC25A45	GRAP2	CIT
SLC24A4	PTPN1		PEX16	LTBR	LARP1	FAM198B	FRMD8	RP5-1042K10.10	RAB35
C14orf153	FAM65C		GYLTL1B	RP1-102E24.8	CNOT8	DCTD	NEAT1	MKL1	PXN
PLD4	RAE1		PHF21A	CD27	ITK	RP11-386B13.1	MALAT1	GRAMD4	SIRT4
BTBD6	RP4-800J21.3		RP11-702F3.2	TAPBPL	CTB-4E7.1	CCDC110	SCYL1	BRD1	COX6A1
RP11-521B24.1	ZBP1		DGKZ	MRPL51	CYFIP2	PDLIM3	LTBP3	PIM3	RNF10
MTA1	PMEPA1		MDK	NCAPD2	CTC-248O19.1	AHRR	SSSCA1	MLC1	POP5
CRIP1	RAB22A		F2	GAPDH	AC008694.3	TRIO	EHBP1L1	MOV10L1	RP11-728G15.1
C14orf80	NPEPL1		SLC39A13	NOP2	FBXW11	FAM105A	MAP3K11	TRABD	MLEC
TMEM121	GNAS		CELF1	CHD4	STK10	FAM105B	SIPA1	RP3-402G11.5	UNC119B
IGHA2	RP1-309F20.3		NDUFS3	LPAR5	RMND5B	SUB1	RELA	PLXNB2	ACADS
IGHD3-22	RP4-543J19.8		C1QTNF4	ING4	AGXT2L2	ADAMTS12	KAT5	XX-C283C717.1	AC069214.1
IGHD3-16	AL109761.5		FNBP4	ZNF384	CLK4	RAD1	RNASEH2C	PPP6R2	C12orf43
IGHD4-17	CHODL		NUP160	C12orf53	ZNF354A	SPEF2	KRT8P26	NCAPH2	P2RX4
IGHD5-18	NCRNA00285		AC103828.1	COPS7A	GRM6	CTD-2113L7.1	RP11-770G2.3	ODF3B	ANAPC5
IGHVII-1-1	AP000476.1		PTPRJ	MLF2	MGAT1	IL7R	RP11-770G2.4	C22orf41	KDM2B
IGHV1-2	MRPL39		OR4C10P	LAG3	TRIM41	UGT3A2	CFL1	CHKB	RP13-941N14.1
IGHVIII-2-1	JAM2		PRG2	CD4	GNB2L1	SLC1A3	SNX32	ITPR1	ORAI1
IGHV1-3	AP000223.41		RP11-872D17.8	GPR162	CTC-338M12.3	CTD-2653M23.2	MUS81	C3orf24	TMEM120B
IGHV4-4	APP		SLC43A3	U47924.11	TRIM52	NIPBL	EFEMP2	TATDN2	RHOF
IGHV2-5	IFNAR1		RTN4RL2	LEPREL2	NCRNA00266C	NUP155	CTSW	GHRLOS	AC084018.1
IGHVIII-5-1	KCNE1		SLC43A1	CDCA3	RP1-24O22.1	RICTOR	FIBP	ATP2B2	PSMD9
IGHV3-6	RUNX1		YPEL4	USP5	RP3-416J7.1	FYB	FOSL1	HRH1	RP11-87C12.2
IGHV3-7	CBR3		CLP1	TPI1	IRF4	C9	C11orf68	NUP210	AC156455.1
IGHV1-8	ERG		ZDHHC5	RPL13P5	SERPINB6	DAB2	DRAP1	SATB1	B3GNT4
IGHV3-9	NCRNA00114		LPXN	LRRC23	RP1-40E16.9	CTD-2201E18.4	SART1	AC144521.1	CLIP1
IGHV2-10	AF064858.6		AP001350.3	SPSB2	PHACTR1	CTD-2035E11.3	BANF1	TBC1D5	DENR
IGHV3-11	AF064858.7		GLYAT	ENO2	TBC1D7	CTD-2201E18.3	EIF1AD	AC105750.1	HIP1R
IGHVIII-11-1	RRP1		AP000445.2	C12orf57	C6orf114	AC025171.1	CATSPER1	RAB5A	VPS37B
IGHV3-13	AP001053.11		GLYATL2	PTPN6	RP11-501I19.3	ZNF131	GAL3ST3	AC097635.4	ABCB9
IGHV1-14	AGPAT3		GLYATL1	LPCAT3	RANBP9	RP11-447H19.2	SF3B2	AC097635.5	CDK2AP1
IGHV3-15	TRAPPC10		RP11-142C4.4	CLSTN3	RP3-369A17.4	HMGCS1	RP11-1167A19.14	KAT2B	RP13-942N8.1
IGHVII-15-1	C21orf33		FAM111B	PEX5	RP1-245M18.2	PAIP1	PACS1	NGLY1	SETD8
IGHVIII-16-1	AP001055.6		OR4D11	KLRG1	RP3-425P12.5	CTD-2313F11.1	KLC2	AC098614.1	DDX55
IGHV1-17	AP001056.1		MRPL16	M6PR	CMAH	GZMK	RP11-867G23.1	EOMES	EIF2B1
AB019440.30	ICOSLG		RP11-804A23.1	RP11-118B22.3	HIST1H2AG	SLC38A9	RAB1B	CMTM6	GTF2H3
IGHV1-18	C21orf2		CCDC86	DDX12	HIST1H2BJ	IL31RA	RP11-867G23.4	UBP1	NCOR2
IGHV3-19	TRPM2		GPR44	KLRB1	HIST1H2AH	RP11-365H8.3	CNIH2	AC018359.3	SCARB1
IGHV3-20	AP001065.6		ZP1	RP11-75L1.1	HIST1H2BK	AC008940.1	YIF1A	ULK4	RPL22P19
IGHVII-20-1	AP001065.7		PRPF19	CD69	POM121L2	AC008937.2	TMEM151A	RP11-193I22.1	DHX37
IGHV3-21	C21orf90		RP11-881M11.2	RP11-290C10.1	HIST1H4J	C5orf35	B3GNT1	RP11-101C21.1	RP5-944M2.1
IGHV3-22	KRTAP10-11		RP11-881M11.1	AC091814.2	HIST1H4K	MIER3	RP11-867G23.8	SLC6A20	RP13-672B3.2
IGHV3-25	ADARB1		CD6	CLEC12A	HIST1H2AK	RP11-5P22.2	SLC29A2	LZTFL1	PGAM5
IGHVIII-25-1	POFUT2		CD5	CLEC1B	HIST1H2BN	RP11-524L6.4	NPAS4	CCR9	GOLGA3
IGHV2-26	NCRNA00205		VPS37C	RP11-434C1.1	HIST1H2AL	IQGAP2	MRPL11	CXCR6	ZNF84
IGHVII-26-2	C21orf56		CTD-2331C18.5	RP11-434C1.2	HIST1H1B	CTD-2073O6.1	PELI3	PRSS44	ZNF268
IGHV7-27	ARVCF		PGA3	BCL2L14	HIST1H4L	DMGDH	DPP3	PRSS45	SPATA13
IGHV3-30	IGLV4-3		PGA4	RP11-267J23.1	HIST1H3J	BHMT	CTD-3074O7.5	PRSS50	RP11-307N16.5
IGHVII-30-1	IGLC1		PGA5	MANSC1	ZNF323	CTC-547D20.1	BBS1	NRADDP	RP11-556N21.4
IGHV4-31	IGLJ2		VWCE	RP11-757G14.1	GPX5	ERAP1	ACTN3	SETD2	RP11-556N21.1
IGHV3-33-2	AP000361.2		DDB1	LOH12CR1	HSD17B8	ERAP2	ZDHHC24	RP11-447D11.2	RP11-556N21.2
IGHVII-33-1	RTDR1		DAK	DUSP16	RING1	LNPEP	CTD-3074O7.2	USP4	RPL26P34
IGHV4-34	AP000343.1		CYBASC3	CREBL2	HCG25	RIOK2	CTSF	RHOA	RP11-380N8.1
IGHV7-34-1	AP000344.3		TMEM138	GPR19	RPS18	CTD-2215E18.2	CCS	TCTA	RNF6
IGHV3-36	AP000344.4		TMEM216	RP11-180M15.4	VPS52	CTC-293G12.1	CCDC87	NICN1	RP11-380N8.3
IGHV3-37	AP000345.1		CPSF7	APOLD1	PFDN6	ST8SIA4	RBM14	DAG1	RP11-323P14.2
IGHV3-38	IGLL1		RP11-286N22.8	RP11-59H1.3	WDR46	PAM	RBM14-RBM4	BSN	RASL11A
IGHVIII-38-1	RGL4		SDHAF2	DDX47	RGL2	CTC-503K11.2	RBM4	RP11-949J7.7	POLR1D
IGHV4-39	CCDC117		C11orf66	RP11-392P7.6	TAPBP	CAMK4	RBM4B	APEH	NPM1P4
AB019438.66	C22orf31		LRRC10B	HEBP1	DAXX	CTB-161M19.4	SPTBN2	MST1	GSX1
IGHVII-40-1	EWSR1		SYT7	HTR7P1	KIFC1	DMXL1	C11orf80	RNF123	FLT3
IGHV3-41	RASL10A		DAGLA	RP11-377D9.3	PHF1	HSD17B4	RCE1	AMIGO3	RP11-90M5.1
IGHVII-43-1	AP1B1		C11orf9	KIAA1467	CUTA	FABP5P6	PC	GMPPB	KATNAL1
IGHVIII-44	RBFOX2		C11orf10	PTPRO	PEX6	FAM170A	LRFN4	IP6K1	RP11-374F3.4
IGHV1-45	Z95114.8		FEN1	RP11-125O5.2	GTPBP2	RP11-43D2.2	SYT12	C3orf54	RP11-223E19.2
IGHV1-46	APOBEC3D		FADS1	PYROXD1	MAD2L1BP	RP11-436H11.3	KDM2A	UBA7	HMGB1
IGHVII-46-1	RP4-742C19.12		BEST1	RP11-59N23.1	RP11-67P15.1	CDC42SE2	ADRBK1	TRAIP	ALOX5AP
IGHV3-48	COX5BP7		FTH1	ABCC9	PDSS2	RAPGEF6	ANKRD13D	RBM6	FRY
IGHV3-49	CBX7		INCENP	ST8SIA1	SEC63	AC034228.4	RAD9A	RBM5	RP11-518D7.1
IGHV5-51	CACNA1I		ROM1	KIAA0528	REV3L	AC034228.7	PPP1CA	SEMA3F	MAPK6PS3
IGHVII-51-2	ENTHD1		NXF1	RP11-686N4.1	C6orf204	ACSL6	TBC1D10C	GNAI2	FABP3P2
IGHVIII-51-1	GRAP2		RP11-727F15.9	C12orf67	MCM9	KLHL3	AP003419.15	SEMA3B	XXyac-R12DG2.2
IGHV3-52	SGSM3		SNHG1	RP11-615I16.1	FAM184A	PAIP2	CARNS1	IFRD2	TRIM13
IGHV3-53	MKL1		SLC3A2	RP11-625L16.1	NMBR	RP11-1280I22.1	RPS6KB2	HYAL3	RNASEH2B
IGHVII-53-1	RBX1		RPS6KA4	BCAT1	RP11-137J7.2	DNAJC18	PTPRCAP	NAT6	RP11-40A8.3
IGHV4-55	EP300		AP003774.6	SSPN	PLAGL1	ECSCR	AIP	GNL3	GUCY1B2
IGHV7-56	L3MBTL2		AP003774.4	BHLHE41	UTRN	CTB-35F21.4	PITPNM1	PBRM1	FAM124A
IGHV1-58	RANGAP1		SLC22A12	ITPR2	RP1-91J24.3	ARHGAP26	DOC2GP	GLT8D1	RPL21P108
IGHV4-59	ZC3H7B		NRXN2	C12orf11	SYNE1	CTD-2050E21.1	ACY3	SPCS1	SLAIN1
IGHVII-60-1	TEF		RASGRP2	MED21	CNKSR3	PCYOX1L	FADD	NEK4	MBNL2
IGHV3-62	TOB2		SF1	FAM60A	OSTCL	CSNK1A1	PPFIA1	ITIH1	NUS1P4
IGHV3-63	ACO2		MAP4K2	RP11-467L13.4	SOD2	ARHGEF37	AP000487.5	ITIH4	SLC15A1
IGHV4-61	PHF5A		MEN1	RP11-428G5.4	TCP1	PPARGC1B	CLPB	RP5-966M1.2	DOCK9
IGHVII-62-1	PMM1		CDC42BPG	RP11-428G5.5	HEATR2	HMGXB3	RP11-31L22.2	SFMBT1	RP11-318G11.2
IGHV3-64	PPPDE2		EHD1	RP11-428G5.6	PRKAR1B	CSF1R	ARAP1	RFT1	GPR18
IGHV3-65	XRCC6		AP001187.11	RP11-428G5.1	GET4	PDGFRB	RP11-31L22.7	PRKCD	GPR183
IGHVII-65-1	C22orf46		ATG2A	C12orf35	ADAP1	SLC6A7	STARD10	TKT	UBAC2
IGHV3-66	NHP2L1		PPP2R5B	AC121336.2	COX19	NDST1	ATG16L2	CCDC66	HMGB3P4
IGHVII-67-1	SREBF2		C11orf85	MUC19	INTS1	RBM22	FCHSD2	ARHGEF3	RP11-178C10.3
IGHVIII-67-2	CENPM		BATF2	ARID2	AC102953.6	DCTN4	RP11-800A3.3	FRMD4B	TM9SF2
SLC20A1P1	C22orf34		ARL2	SCAF11	MAFK	GPX3	P2RY6	FOXP1	PCCA
IGHVIII-67-3	MOV10L1		SAC3D1	SLC48A1	IQCE	TNIP1	ARHGEF17	RP11-654C22.1	RP11-347N5.2
IGHVIII-67-4	TATDN2		CDCA5	HDAC7	CARD11	GM2A	FAM168A	RPL24	TTC5
IGHV1-68	ATP2B2		ZFPL1	COL2A1	PHF14	MED7	PLEKHB1	NFKBIZ	APEX1
IGHV1-69	VGLL4		C11orf2	RP11-302B13.1	VWDE	ITK	RAB6A	CD47	OSGEP
IGHV2-70	SYN2		AP003068.6	ARF3	CDCA7L	DOCK2	CHCHD8	PHLDB2	TMEM55B
IGHV3-71	AC091492.2		AP003068.9	WNT10B	AC002480.5	LCP2	PAAF1	TMPRSS7	PNP
IGHV3-72	PPARG		TM7SF2	MLL2	NFE2L3	CTB-114C7.4	UCP2	CD200	ANG
IGHV3-73	RPL32		ZNHIT2	PRPH	HNRNPA2B1	CTB-114C7.3	C2CD3	ATG3	RNASE4
IGHV3-79	NUP210		FAU	NCKAP5L	CBX3	CTD-2270F17.1	PPME1	SLC35A5	ZNF219
IGHVII-78-1	FGD5		MRPL49	AQP6	EVX1	KCNMB1	P4HA3	CD200R1L	SUPT16H
IGHV4-80	AC027125.1		SYVN1	RP11-416A17.1	RP1-170O19.16	STK10	PGM2L1	RP11-384F7.2	TRAV5
IGHV7-81	METTL6		CAPN1	ACVR1B	ANLN	FAF2	AP001372.2	EIF4BP8	AE000659.23
KLF13	DPH3		SLC22A20	NR4A1	AC087069.1	RNF44	LIPT2	PTPLB	TRAV6
CHST14	GPD1L		POLA2	KRT81	AOAH	HK3	POLD3	KALRN	TRAV8-1
RAD51	AC104306.5		DPF2	CSAD	AC007349.4	NSD1	CHRDL2	KLF15	TRAV10
CTD-2339L15.1	SLC6A20		FRMD8	HOXC13	AC007349.5	PRELID1	SPCS2	ZXDC	TRAV12-1
VPS18	LZTFL1		NEAT1	HOXC12	ELMO1	MXD3	XRRA1	TXNRD3	TRAV8-2
EXD1	CCR9		MALAT1	KIAA0748	AC009196.2	SLC34A1	NEU3	CHCHD6	TRAV8-3
AC012652.1	CXCR6		SCYL1	AC023055.2	ZPBP	CTB-129O4.1	CTD-2562J17.2	RP11-305F5.2	TRAV13-1
JMJD7	FYCO1		LTBP3	SUOX	C7orf72	RP11-451H23.3	SLCO2B1	KBTBD12	TRAV12-2
JMJD7-PLA2G4B	RP11-793E15.1		EHBP1L1	OBFC2B	AC020743.3	MGAT1	CTD-2562J17.9	ACPP	TRAV8-4
RP11-23P13.4	CCR2		SIPA1	SLC39A5	IKZF1	CTC-205M6.2	RPS3	BFSP2	TRAV8-5
PLA2G4B	CCR5		RNASEH2C	GLS2	GRB10	ZFP62	KLHL35	U2SURP	AE000661.37
EHD4	UBA7		KRT8P26	MYO1A	AC000120.7	CTD-2593A12.2	GDPD5	CHST2	SLC7A7
VPS39	TRAIP		RP11-770G2.3	R3HDM2	KRIT1	BTNL9	MAP6	RP11-80H8.4	MRPL52
HAUS2	RBM6		RP11-770G2.4	GLI1	C7orf64	OR2V2	MOGAT2	PLOD2	AL132780.10
LRRC57	RBM5		CFL1	ARHGAP9	PEX1	CTC-338M12.6	UVRAG	MED12L	PRMT5
EIF3J	GNAI2		SNX32	ARHGEF25	FAM133B	GNB2L1	CAPN5	P2RY12	ACIN1
SPG11	SEMA3B		MUS81	METTL1	CDK6	AC138031.1	MYO7A	MBNL1	PSME2
B2M	IFRD2		EFEMP2	TSFM	AC002454.1	AC138035.1	GDPD4	KCNAB1	AL096870.1
SHF	HYAL3		CTSW	RP11-641O3.1	PON1	OR4F3	CTD-2589O24.1	CCNL1	NEDD8
GATM	NAT6		DRAP1	RP11-848D3.2	PON3	RIPK1	PAK1	KPNA4	C14orf21
RP11-519G16.1	RASSF1		SART1	GNS	PON2	TUBB2B	AQP11	PPM1L	DHRS1
SPATA5L1	ZMYND10		BANF1	TBC1D30	DYNC1I1	PSMG4	FTH1P16	LRRC34	LTB4R
HDC	CYB561D2		EIF1AD	RP11-335O4.1	AC002467.7	SLC22A23	AP000580.1	RP11-379K17.2	G2E3
TMOD2	NPRL2		CATSPER1	GS1-410F4.2	DNAJB9	AL139095.1	INTS4	SEC62	SCFD1
MAPK6	CACNA2D2		RP11-1167A19.14	IL22	ZNF800	CAGE1	KCTD14	GPR160	COCH
BCL2L10	C3orf18		SF3B2	RP11-81H14.2	RBM28	RIOK1	KCTD21	PHC3	AL356806.3
MNS1	MAPKAPK3		PACS1	RP11-81H14.4	PRRT4	TXNDC5	USP35	PRKCI	C14orf147
RP11-112N19.1	MANF		KLC2	C12orf63	HIPK2	MUTED	RP11-452H21.1	RPL22L1	FAM179B
AC069368.3	RAD54L2		RP11-867G23.4	CCDC53	TBXAS1	C6orf105	RP11-843A23.1	SLC2A2	KLHL28
ANKDD1A	TEX264		CNIH2	NT5DC3	PARP12	HIVEP1	NARS2	RP11-385J1.2	PRPF39
PARP16	IQCF3		YIF1A	TXNRD1	JHDM1D	DEK	CWC15	MCCC1	MGAT2
DPP8	C3orf49		TMEM151A	RFX4	SLC37A3	RP11-239H6.3	KDM4D	MCF2L2	RPL36AL
MAP2K5	RP11-50F24.3		SLC29A2	RP11-124N23.1	MKRN1	E2F3	ENDOD1	RP11-315J22.5	ARF6
PAQR5	ATXN7		RP11-867G23.10	BTBD11	DENND2A	RP1-245M18.2	RP11-712B9.2	VPS8	C14orf138
MYO9A	PSMD6		MRPL11	ISCU	ADCK2	RP3-425P12.5	CEP57	TMEM41A	NIN
SENP8	FOXP1		PELI3	USP30	NDUFB2	TRIM38	MAML2	IGF2BP2	RAD51L1
PARP6	ST3GAL6		DPP3	KCTD10	MRPS33	RP1-153P14.5	CCDC82	RP11-443P15.2	SLC8A3
PML	C3orf26		RBM14	UBE3B	KEL	TREML1	YAP1	ETV5	DCAF4
ISLR2	RP11-553A10.2		RBM4	MVK	CASP2	TREML2	RP11-94P11.3	DGKG	RBM25
STRA6	RP11-678L1.1		RBM4B	C12orf34	HINT1P1	TREML4	FDXACB1	TBCCD1	C14orf169
SEMA7A	RP11-10G15.4		RCE1	TRPV4	FAM131B	TREML2P1	RPL37AP8	DNAJB11	PNMA1
UBL7	DBR1		LRFN4	GLTP	ZYX	RP13-235E23.1	ZBTB16	EIF4A2	C14orf43
ARID3B	MED12L		SYT12	RP1-7G5.6	AC092214.10	NCR2	RP11-64D24.4	RFC4	C14orf45
CLK3	GPR171		RHOD	ARPC3	EPHA1	RP11-328M4.2	RP11-172C16.4	ST6GAL1	ABCD4
CSK	RP11-600P18.4		KDM2A	RAD9B	STRADBP1	USP49	AP006216.10	BCL6	FAM164C
CPLX3	MBNL1		ADRBK1	TCTN1	GIMAP7	CCND3	RP11-728F11.3	LPP	C14orf159
SCAMP2	DHX36		ANKRD13D	ACAD10	ALDH7A1P3	TAF8	RP11-728F11.1	ACAP2	GPR68
COX5A	SSR3		SSH3	C12orf47	RP5-1051J4.6	TBCC	FXYD2	SDHAP2	DICER1
PPCDC	RP11-774I5.1		POLD4	PTPN11	TMEM176B	RPL7L1	IL10RA	AC069513.3	SETD3
C15orf39	LRRC34		CLCF1	RP11-545P7.1	TMEM176A	KLHDC3	RP11-652L8.2	TNK2	YY1
SIN3A	RP11-379K17.2		RAD9A	TESC	KCNH2	MEA1	TMPRSS4	TFRC	PLD4
SNUPN	SEC62		PPP1CA	RNF10	NOS3	KLC4	SCN4B	ZDHHC19	NUDT14
IMP3	RP11-379K17.7		TBC1D10C	CABP1	ATG9B	MRPL2	SCN2B	AC069257.9	BTBD6
CIB2	GPR160		AP003419.15	RP11-173P15.3	ABCB8	CUL9	AMICA1	PCYT1A	BRF1
CRABP1	PHC3		CARNS1	AC069214.1	ACCN3	RP11-480N24.4	MPZL2	AC069257.4	RP11-521B24.1
CHRNA5	PRKCI		RPS6KB2	OASL	CDK5	ABCC10	CD3E	TCTEX1D2	C14orf80
CHRNB4	TBCCD1		PTPRCAP	Z98941.1	SLC4A2	YIPF3	UBE4A	TM4SF19	CRIP1
MORF4L1	DNAJB11		CORO1B	P2RX4	FASTK	POLR1C	MLL	UBXN7	TMEM121
CTSH	EIF4A2		TMEM134	CAMKK2	TMUB1	RCAN2	TMEM25	RNF168	IGHJ2P
CIB1	RFC4		AIP	ANAPC5	AGAP3	RP11-550C4.4	ARCN1	AC092933.4	IGHJ3
FES	ST6GAL1		PITPNM1	KDM2B	ASB10	RP1-304B14.3	DDX6	AC092933.3	IGHD3-22
UNC45A	RPL39L		CDK2AP2	RP13-941N14.1	IQCA1L	ZNF451	BCL9L	WDR53	IGHVIII-2-1
VPS33B	MASP1		GSTP1	ORAI1	ABCF2	PRIM2	CCDC84	LRRC33	IGHV1-3
NR2F2	LPP		C11orf72	TMEM120B	SMARCD3	RIMS1	RP11-110I1.12	PIGX	IGHV4-4
TTC23	TPRG1		NDUFV1	RP11-347I19.3	NUB1	RP11-135M8__A.1	RPS25	PAK2	IGHV2-5
LYSMD4	RP11-513G11.1		DOC2GP	AC084018.1	WDR86	RCN1P1	TRAPPC4	SENP5	IGHVIII-5-1
LRRK1	LSG1		NUDT8	SETD1B	RP4-555L14.5	RP11-304C16.2	SLC37A4	NCBP2	IGHV3-6
TM2D3	C3orf21		TBX10	HPD	CRYGN	RP11-304C16.3	HYOU1	PIGZ	IGHV3-7
LUC7L	AC091633.3		ACY3	RP11-7M8.2	RHEB	RP3-417O22.1	VPS11	LETM1	IGHV1-8
AXIN1	PCGF3		ALDH3B2	PSMD9	PRKAG2	C6orf168	HMBS	WHSC2	IGHV3-9
MRPL28	WHSC2		CLPB	RP11-87C12.2	RP13-452N2.1	USP45	H2AFX	ZFYVE28	IGHV2-10
TMEM8A	HAUS3		RP11-31L22.2	WDR66	RP11-796I2.2	CCNC	C2CD2L	RP11-478C1.7	IGHV3-11
Z97634.5	POLN		ARAP1	BCL7A	GALNT11	KIAA1919	HINFP	RP11-264E23.1	IGHVIII-11-1
NME4	MXD4		RP11-31L22.7	RP11-87C12.5	AC006372.4	RP11-428F8.2	ABCG4	RP11-180A12.3	IGHV3-13
DECR2	RP11-503N18.1		STARD10	AC156455.1	AC006372.6	REV3L	CBL	AC006499.5	IGHV1-14
RAB11FIP3	ZFYVE28		ATG16L2	B3GNT4	AC005481.5	RP3-487J7.2	RP11-166D19.1	SEL1L3	IGHV3-15
PIGQ	RNF4		FCHSD2	DIABLO	AC011899.9	FYN	UBASH3B	C4orf52	IGHVII-15-1
RAB40C	TNIP2		RP11-800A3.3	KNTC1	AC068353.1	FAM184A	CRTAM	RBPJ	IGHV3-16
Z98883.2	SH3BP2		P2RY6	DENR	CTA-398F10.1	THEMIS	C11orf63	STIM2	IGHVIII-16-1
C16orf13	ADD1		ARHGEF17	CCDC62	CLDN23	RP1-86D1.5	RP11-335F8.1	RELL1	IGHV1-17
FAM195A	HTT		SPCS2	PITPNM2	C8orf74	ARHGAP18	BSX	TBC1D1	AB019440.30
AL022341.3	C4orf44		XRRA1	MPHOSPH9	SLC18A1	RP11-174C7.1	RPL34P23	TLR10	IGHV1-18
WDR90	SLIT2		CTD-2562J17.2	RP11-546D6.2	REEP4	HBS1L	HSPA8	APBB2	IGHV3-19
RHOT2	CCDC149		SLCO2B1	C12orf65	PHYHIP	MYB	AP000783.1	LIMCH1	IGHV3-20
RHBDL1	RP11-431M7.3		CTD-2562J17.9	CDK2AP1	SLC39A14	MYB-AS1	SCN3B	RP11-457P14.4	IGHVII-20-1
METRN	DTHD1		RPS3	UBC	PDLIM2	NCRNA00271	ZNF202	KIAA1211	IGHV3-21
FAM173A	RP11-103J17.1		KLHL35	DHX37	BIN3	FAM54A	OR6X1	PAICS	IGHV3-22
CCDC78	PDS5A		GDPD5	PIWIL1	EGR3	RPL35AP3	TBRG1	PPAT	IGHV3-25
NARFL	RHOH		MAP6	RP11-989F5.3	RP11-875O11.1	RP11-356I2.2	ROBO4	REST	IGHVIII-25-1
CHTF18	CHRNA9		MOGAT2	MMP17	RP11-875O11.2	TNFAIP3	CCDC15	POLR2B	IGHV2-26
RPUSD1	NSUN7		RP11-535A19.1	ULK1	TNFRSF10B	RP3-509I19.1	STT3A	RP11-707A18.1	IGHVIII-26-1
LMF1	APBB2		RP11-535A19.2	EP400NL	RP11-875O11.3	REPS1	CHEK1	GRSF1	IGHVII-26-2
SOX8	RP11-584P21.2		UVRAG	GALNT9	RP11-1149O23.4	C6orf115	ACRV1	MOBKL1A	IGHV7-27
SSTR5	RP11-584P21.4		RP11-672A2.6	RP11-264J4.5	NRG1	TXLNB	PATE2	THAP6	IGHV3-30
TPSAB1	STAP1		ACER3	N6AMT2	RP11-11N9.3	RP11-445F6.2	PATE3	RCHY1	IGHVII-30-1
TPSD1	MUC7		B3GNT6	XPO4	RP11-451O18.1	RP1-95L4.2	DDX25	CDKL2	IGHV4-31
UNKL	AMBN		CAPN5	LATS2	FUT10	PLAGL1	RP11-680F20.9	RP11-625I7.1	IGHVII-31-1
HN1L	IGJ		MYO7A	IPPKP1	RP11-863K10.2	UTRN	RP11-680F20.6	CNOT6L	IGHV3-32
MAPK8IP3	ANTXR2		GDPD4	SAP18	ERLIN2	RP1-91J24.3	CDON	MRPL1	IGHV3-33
IGFALS	HERC5		CTD-2589O24.1	MRP63	RP11-863K10.7	SASH1	NAP1L1P1	HMGB1P44	IGHV3-33-2
FAHD1	RP11-67M1.1		PAK1	SKA3	RAB11FIP1	UST	RP11-50B3.1	ANTXR2	IGHVII-33-1
HAGH	SNCA		AQP11	ZDHHC20	ADRB3	RP1-111D6.2	RPUSD4	AC097711.1	IGHV4-34
PKD1	FAM190A		FTH1P16	SDAD1P4	ASH2L	TAB2	FAM118B	PRDM8	IGHV7-34-1
RNPS1	PDLIM5		AP000580.1	RP11-45B20.2	FGFR1	ZC3H12D	FOXRED1	RASGEF1B	IGHV3-36
ABCA17P	RP11-428B4.2		INTS4	RP11-309I15.1	C8orf86	PPIL4	SRPR	RP11-112L18.1	IGHV3-37
ABCA3	RP11-696N14.1		KCTD14	SPATA13	RP11-1134I14.2	RP11-244K5.1	TIRAP	SEC31A	IGHV3-38
CCNF	HADH		KCTD21	NUS1P3	KIAA0146	SYNE1	ST3GAL4	RP11-576N17.2	IGHVIII-38-1
C16orf59	LEF1		USP35	RP11-556N21.4	RP11-546K22.2	IPCEF1	KIRREL3	MRPS18C	IGHV4-39
ATP6V0C	RP11-558N14.1		RP11-843A23.1	IRX1P1	RP11-27P7.1	RP11-134L4.2	RP11-1007G5.2	PTPN13	AB019438.66
AMDHD2	AC005510.1		NARS2	RP11-380N8.1	RP11-91I20.3	TIAM2	FLI1	FAM13A	IGHVII-40-1
PDPK1	AC005510.2		PICALM	RP11-380N8.3	RP11-91I20.2	MAS1	RP11-744N12.2	TIGD2	IGHV3-41
TCEB2	RP11-433B3.1		RP11-320L11.2	CDK8	GGH	T	KCNJ5	RAP1GDS1	IGHVII-43-1
FLYWCH2	NEUROG2		CTD-2028E8.1	RPL21	YTHDF3	PRR18	RP11-598F7.5	METAP1	IGHVIII-44
PAQR4	KIAA1109		CWC15	SLC46A3	FAM164A	RP3-427A4.2	RP11-283I3.1	ADH5	IGHV1-45
PKMYT1	IL2		KDM4D	UBL3	ZBTB10	RPS6KA2	CCDC77	C4orf17	IGHV1-46
ZNF200	RP11-538D9.2		ENDOD1	CCNA1	ZNF704	RNASET2	KDM5A	RG9MTD2	IGHVII-46-1
ZNF263	OTUD4		RP11-712B9.2	SMAD9	PAG1	FGFR1OP	B4GALNT3	RP11-115I3.1	IGHV3-48
ZNF75A	RP11-181K12.2		RP11-644L4.1	EXOSC8	RP11-363E6.3	CCR6	RP11-218M22.1	PPP3CA	IGHV3-49
ZNF434	ARHGAP10		CEP57	SLC25A15	RP11-37B2.1	TCP10L2	WNK1	BANK1	IGHV3-50
NAT15	DCLK2		MAML2	RP11-346L13.3	RIPK2	RP11-568A7.3	RAD52	NFKB1	IGHVII-49-1
ZNF597	RP11-73G16.3		CCDC82	ELF1	NBN	TCP10	RP11-359B12.1	CISD2	IGHVII-51-2
CREBBP	RP11-18H21.1		YAP1	CALM2P3	PABPC1	RP11-302L19.2	ERC1	NDST3	IGHVIII-51-1
PAM16	RP11-18H21.2		RP11-94P11.3	MORF4L1P4	KB-1460A1.2	PAPOLB	FBXL14	PRSS12	IGHV3-52
VASN	RP11-153M7.5		RAB39	MTRF1	ZNF706	RPA3	ADIPOR2	RP11-252F15.1	IGHV3-53
HMOX2	DDX60		ATM	RP11-478K15.5	NCALD	AC006042.6	CACNA2D4	TNIP3	IGHVII-53-1
NMRAL1	DDX60L		C11orf65	ZC3H13	UBR5	AGR2	LRTM2	ELF2	IGHV4-55
FAM100A	RP11-140M13.1		RP11-89C3.1	RP11-139H14.3	KB-1980E6.3	AGR3	RP5-1096D14.3	NAA15	IGHV7-56
NUDT16L1	MLF1IP		RP11-794P6.6	LCP1	AZIN1	HDAC9	DCP1B	NDUFC1	IGHV1-58
ANKS3	CCDC127		FDXACB1	LRRC63	KB-1507C5.3	AC005062.2	RP5-1096D14.6	RAB33B	IGHV4-59
C16orf71	SDHA		RPL37AP8	C13orf18	RP11-96B2.1	HOXA2	FKBP4	SETD7	IGHV3-60
ROGDI	AHRR		ZBTB16	RP11-189B4.2	WDR67	TRGVA	C12orf32	RP11-223C24.1	IGHVII-60-1
GLYR1	CTD-2228K2.7		RP11-64D24.4	COX17P1	TRMT12	AC010132.10	FOXM1	ARHGAP10	IGHV3-62
UBN1	CEP72		RP11-172C16.4	LRCH1	RP11-3O20.1	CAMK2B	TULP3	LRBA	IGHV3-63
PPL	RP11-310P5.1		AP006216.10	RP11-83N23.2	RP11-419K12.1	NUDCD3	TEAD4	TRIM2	IGHV4-61
ALG1	CTNND2		SIK3	RCBTB2	FAM49B	DDX56	RP11-253E3.3	MND1	IGHVII-62-1
PMM2	CTD-2035E11.3		AP000936.1	DLEU1	ASAP1	ZMIZ2	EFCAB4B	CLCN3	IGHV3-64
TMEM186	CTD-2201E18.3		RNF214	DLEU7	TG	PURB	RP11-664D1.1	DCTD	IGHV3-65
CLEC16A	AC025171.1		RP11-728F11.3	INTS6	RP11-513H8.1	MYO1G	C12orf5	RP11-386B13.1	IGHVII-65-1
MYH11	ZNF131		RP11-728F11.1	DHRS12	ZFAT	CCM2	FGF6	CCDC110	IGHV3-66
XYLT1	AC114947.1		FXYD2	MRPS31P3	AC145123.2	TBRG4	CD9	PDLIM3	IGHVII-67-1
CTD-2547E10.2	RP11-159F24.2		IL10RA	THSD1P1	LY6E	EGFR	TNFRSF1A	CCT5	IGHVIII-67-2
PRKCB	MAST4		RP11-652L8.2	RP11-30C8.2	RP11-32F11.2	DNAJC30	RP1-96H9.6	FAM173B	SLC20A1P1
IL21R	CD180		SCN4B	RPL21P108	RP11-390F4.7	WBSCR22	SCNN1A	FAM105A	IGHVIII-67-3
IL27	PIK3R1		SCN2B	LMO7	RP11-363E7.3	WBSCR26	LTBR	FAM105B	IGHVIII-67-4
CCDC101	SLC30A5		AMICA1	SPRY2	RUSC2	WBSCR27	RP1-102E24.8	SUB1	IGHV1-68
SULT1A1	COL4A3BP		MPZL2	RP11-477B16.5	TESK1	LAT2	RP1-102E24.1	SPEF2	IGHV1-69
ATP2A1	AGGF1		CD3E	RP11-694F24.2	CD72	RFC2	CD27	CTD-2113L7.1	IGHV2-70
LAT	MEF2C		CD3D	IPO5	RP11-331F9.3	CLIP2	TAPBPL	IL7R	IGHV3-71
SPN	CTC-454M9.1		UBE4A	STK24	GBA2	MDH2	MRPL51	CTD-2197M16.1	IGHV3-72
C16orf53	CTC-293G12.1		MLL	RP11-295B17.5	RP11-422N19.3	AC005522.6	NCAPD2	SLC1A3	IGHV3-73
CORO1A	ST8SIA4		TMEM25	SLC15A1	PRUNE2	AC005522.1	GAPDH	CTD-2653M23.2	IGHV3-74
RP11-347C12.2	CTD-2340E1.3		ARCN1	DOCK9	GNAQ	KRIT1	RP5-940J5.8	NIPBL	IGHVII-74-1
ZNF48	PAM		DDX6	RP11-318G11.2	RP11-305L7.3	FAM133B	IFFO1	NUP155	IGHV3-75
ZNF768	CAMK4		BCL9L	H2AFZP3	RP11-305L7.6	CDK6	NOP2	DAB2	IGHV3-76
ZNF747	TNFAIP8		CCDC84	UBAC2	RP11-240L7.4	AC002454.1	CHD4	CTD-2201E18.4	IGHV5-78
FBRS	HSD17B4		RP11-110I1.12	GPR18	SLC35D2	SLC25A13	ACRBP	CTD-2035E11.3	IGHV4-80
SRCAP	HINT1		RPS25	GPR183	ZNF367	SRPK2	ING4	CTD-2201E18.3	IGHV7-81
PHKG2	LYRM7		TRAPPC4	HMGB3P4	HABP4	RINT1	ZNF384	AC025171.1	AC090602.1
C16orf93	AC034228.7		SLC37A4	RP11-178C10.3	CDC14B	ATXN7L1	C12orf53	ZNF131	AC090602.2
RNF40	ACSL6		HYOU1	RP11-214F16.2	FOXE1	HBP1	COPS7A	AC114947.1	RP11-64K12.1
BCL7C	IL3		VPS11	TM9SF2	C9orf156	SLC26A4	MLF2	HMGCS1	AC012652.1
FBXL19	TCF7		HMBS	RP11-134O15.2	TRIM14	SLC26A3	LAG3	CTD-2313F11.1	OIP5
SETD1A	CTD-2410N18.1		H2AFX	ZIC5	C9orf84	ST7OT2	CD4	GZMK	NDUFAF1
ZNF668	CDKL3		C2CD2L	RPL15P18	RP11-432F4.2	RP4-797C5.2	GPR162	PIK3R1	RTF1
BCKDK	PHF15		HINFP	A2LD1	SLC46A2	TSPAN12	LEPREL2	CTC-537E7.3	RPAP1
AMFR	C5orf24		ABCG4	COL4A1	CDK5RAP2	AC000362.1	CDCA3	HMGCR	MAPKBP1
NLRC5	TXNDC15		CBL	COL4A2	RP11-27I1.2	GRM8	USP5	COL4A3BP	JMJD7
GINS3	CTC-349C3.2		SC5DL	CARS2	PHF19	ZNF800	TPI1	IQGAP2	JMJD7-PLA2G4B
NDRG4	H2AFY		SORL1	ING1	GSN	GCC1	RPL13P5	S100Z	RP11-23P13.4
NAE1	KLHL3		RP11-166D19.1	RP11-365P13.2	RP11-477J21.5	ARF5	ENO2	CRHBP	HAUS2
PDP2	DIAPH1		CRTAM	ARHGEF7	ST6GALNAC6	FSCN3	ATN1	CTD-2073O6.1	LRRC57
CES2	PCDH1		C11orf63	RP11-551M15.4	DOLK	SND1	PTPN6	DMGDH	LCMT2
FBXL8	NDFIP1		RP11-335F8.1	C13orf16	NUP188	AC016831.5	PHB2	BHMT	MAP1A
LRRC29	HTR4		BSX	RP11-450H6.1	SH3GLB2	AC058791.1	EMG1	RP11-168A11.1	TP53BP1
FHOD1	TIGD6		RPL34P23	TUBGCP3	FAM73B	AC058791.2	C1RL	THBS4	AC011330.6
ATP6V0D1	HMGXB3		HSPA8	RP11-144L2.1	IER5L	AC093106.6	ABC12-49244600F4.3	SPZ1	CATSPER2
CTCF	CSF1R		AP000783.1	RP11-73M11.2	RP11-344B5.4	EXOC4	CLSTN3	RPS23	CATSPER2P1
ACD	PDGFRB		SCN3B	ATP11A	RP11-492E3.2	CALD1	PEX5	TTC37	PDIA3
PARD6A	SLC6A7		ZNF202	MCF2L	METTL11A	STRA8	RP11-266K4.12	RP11-254I22.1	SERF2
C16orf48	CAMK2A		OR6X1	APEX1	TOR1B	CNOT4	RP11-90D4.2	ERAP1	C15orf63
C16orf86	CD74		TBRG1	OR6J1	TOR1A	AC009784.3	M6PR	ERAP2	WDR76
GFOD2	RPS14		ROBO4	OXA1L	C9orf78	SVOPL	KLRG1	RIOK2	SHF
TSNAXIP1	NDST1		CCDC15	LRP10	USP20	ZC3HAV1	RP11-259O18.4	ZRSR1	USP50
THAP11	MED7		STT3A	C14orf93	ABO	CCT4P1	A2M	CTC-428G20.3	TMOD2
EDC4	ITK		CHEK1	CDH24	C9orf96	LRRC61	CLEC2D	PGGT1B	BCL2L10
PSKH1	CTB-4E7.1		ACRV1	BCL2L2	SARDH	CRYGN	KLRF1	CCDC112	MYO5A
DUS2L	CYFIP2		PATE2	SLC22A17	CAMSAP1	RHEB	RP11-75L1.6	HMGN1P15	AC090651.1
NFATC3	CTC-248O19.1		PATE3	ZFHX2	RP11-432J22.2	PRKAG2	CLEC2B	CTB-161J7.2	GCOM1
PLA2G15	AC106801.1		DDX25	DHRS4	UBAC1	RP13-452N2.1	AC091814.3	TMED7	RP11-112N19.1
PRMT7	AC008694.3		RP11-680F20.5	CPNE6	C9orf69	RP11-796I2.2	CLEC12A	AC010226.1	GTF2A2
SLC7A6OS	CLINT1		RP11-680F20.6	DCAF11	LHX3	GALNT11	CLEC7A	TMED7-TICAM2	BNIP2
SMPD3	FBXW11		CDON	NRL	QSOX2	UBE3C	OLR1	LOX	RAB8B
NQO1	STK10		RP11-50B3.2	PSME1	GPSM1	NCAPG2	RP11-656E20.3	SNCAIP	FAM96A
NOB1	UIMC1		ST3GAL4	FAM158A	DNLZ	WDR60	GABARAPL1	PHAX	PPIB
WWP2	FGFR4		RP11-1007G5.2	RNF31	SNAPC4	VIPR2	MAGOHB	CDC42SE2	CSNK1G1
PDXDC2P	NSD1		FLI1	IPO4	SDCCAG3	MYOM2	PTPRO	RAPGEF6	KIAA0101
RP11-106J23.2	PRELID1		RP11-744N12.2	TM9SF1	PMPCA	INTS10	ARNTL2	AC034228.4	TRIP4
EXOSC6	RAB24		KCNJ1	AL096870.1	INPP5E	DOK2	MRPS35	AC034228.7	PIF1
DDX19B	MXD3		KCNJ5	RP11-468E2.1	SEC16A	XPO7	RP11-1060J15.4	ACSL6	AC069368.3
DDX19A	SLC34A1		C11orf45	CHMP4A	NOTCH1	NPM2	RP11-860B13.3	SKP1	PLEKHO2
FUK	F12		RP11-598F7.5	MDP1	RP11-611D20.2	FGF17	C12orf35	PHF15	SPG21
COG4	GRK6		RP11-283I3.1	NEDD8	LCN8	EPB49	ARID2	TMEM173	CLPX
SF3B3	RP11-1334A24.4		CCDC77	NEDD8-MDP1	TMEM141	DOCK5	SCAF11	UBE2D2	MYO9A
BANP	PRR7		KDM5A	LTB4R2	KIAA1984	RPL17P33	RAPGEF3	CTB-35F21.4	SENP8
ACSF3	DBN1		B4GALNT3	LTB4R	C9orf86	AC145110.1	SLC48A1	CTB-131B5.4	ARIH1
AC087392.3	DOK3		RP11-218M22.1	ADCY4	PHPT1	C8orf75	HDAC7	PURA	STRA6
CRK	FAM193B		WNK1	RIPK3	MAMDC4	RP11-94H18.1	RP11-302B13.1	ARHGAP26	SEMA7A
AC100748.2	TMED9		RAD52	CMA1	EDF1	TMEM66	AC073610.5	PCYOX1L	CLK3
INPP5K	B4GALT7		RP11-359B12.1	CTSG	TRAF2	MBOAT4	ARF3	CSNK1A1	EDC3
SLC43A2	RP11-1277A3.2		ERC1	GZMB	HCCS	PPP2CB	WNT10B	ARHGEF37	CSK
PRPF8	FAM153A		FKBP4	NFKBIA	RP11-120D5.1	RP11-293D9.2	MLL2	PPARGC1B	CPLX3
C17orf91	RP11-1026M7.3		C12orf32	SOS2	MSL3	POLB	LMBR1L	HMGXB3	MPI
WDR81	MGAT1		FOXM1	ATL1	CXorf21	VDAC3	PRPH	CTB-13H5.1	COX5A
SLC2A4	TRIM41		TULP3	GCH1	CKS1BP6	RPL29P19	RP11-133N21.2	SLC6A7	PPCDC
AC026954.6	GNB2L1		TEAD4	WDHD1	GK	XKR4	NCKAP5L	DCTN4	C15orf39
ACAP1	CTC-338M12.3		RP11-253E3.3	SOCS4	RP11-467P22.4	RP11-91I20.2	SMARCD1	GPX3	COMMD4
C17orf61	TRIM52		EFCAB4B	DLGAP5	FTSJ1	RP11-705O24.1	LARP4	TNIP1	SIN3A
TMEM102	NCRNA00266C		RP11-664D1.1	CTD-2184C24.2	TBC1D25	C8orf46	ACVR1B	CCDC69	SNX33
ZBTB4	RP1-24O22.1		RP11-320N7.1	SIX4	RBM3	RP11-343B22.2	NR4A1	GM2A	FBXO22
AC016876.1	RP3-416J7.1		CCND2	SNAPC1	WAS	RP11-159H10.3	CSAD	SLC36A1	C15orf27
TNFSF12	IRF4		C12orf5	FUT8	HDAC6	MSC	SMUG1	DOCK2	TMED3
EIF4A1	SERPINB6		RP11-264F23.1	PNMA1	ERAS	RP11-463D19.1	OR6C69P	STK10	BCL2A1
CD68	RP1-40E16.9		FGF6	ABCD4	PQBP1	STAU2	AC023055.2	HNRNPH1	KIAA1199
MPDU1	PHACTR1		DYRK4	KIAA0317	TIMM17B	RPS3AP32	SUOX	CANX	IL16
AC113189.5	TBC1D7		CD9	FAM164C	SLC35A2	PKIA	OBFC2B	HMGB3P22	AC105339.1
SAT2	C6orf114		TNFRSF1A	SAMD15	PIM2	HEY1	SLC39A5	MAML1	AC103965.1
WRAP53	RP11-501I19.3		RP1-96H9.6	RP11-226P1.1	OTUD5	RP11-1149M10.2	AC137834.1	MGAT4B	GOLGA6L4
TP53	RANBP9		SCNN1A	GALC	GRIPAP1	RP11-363E6.3	R3HDM2	SQSTM1	AC048382.4
AC025335.1	HDGFL1		LTBR	C14orf159	TFE3	E2F5	METTL1	C5orf45	AC048382.5
TRAPPC1	RP3-369A17.4		RP1-102E24.8	GPR68	PRAF2	C8orf59	TSFM	CTC-241N9.1	NMB
C17orf59	CMAH		RP1-102E24.1	SLC24A4	AF196779.12	CA3	RP11-631N16.1	TBC1D9B	ALPK3
AURKB	SLC17A3		CD27	AL132796.1	WDR45	RP11-317J10.2	WIF1	RNF130	PDE8A
PFAS	HIST1H2APS4		TAPBPL	AL109767.1	GPKOW	MTDH	GRIP1	RASGEF1C	AC044860.1
NTN1	HIST1H2AG		MRPL51	BCL11B	MAGIX	NCALD	RP11-123O10.3	MAPK9	CIB1
CDRT15P	HIST1H2BJ		NCAPD2	C14orf153	PLP2	UBR5	IFNG	GFPT2	IQGAP1
TTC19	HIST1H2AH		GAPDH	AL512362.1	CACNA1F	ATP6V1C1	RP11-81H14.2	CNOT6	FES
ZSWIM7	HIST1H2BK		RP5-940J5.8	INF2	FOXP3	RIMS2	POC1B	NCRNA00266C	VPS33B
UBB	HIST1H4J		IFFO1	RP11-477I4.2	PPP1R3F	EIF3E	CLLU1	RP1-24O22.1	NPRL3
LGALS9C	HIST1H2AK		NOP2	RPS2P4	GAGE10	RP11-25P11.2	RBMS2P1	CDYL	LUC7L
AC107983.3	HIST1H2BN		CHD4	PLD4	GAGE12I	RP11-790J24.1	IGF1	RP3-380B8.3	ITFG3
AC026271.4	HIST1H2AL		ACRBP	BRF1	RP11-258C19.5	RP11-96B2.1	TDG	RP3-380B8.1	RGS11
AC090286.4	HIST1H4L		ING4	BTBD6	BTF3P8	AC016405.1	TXNRD1	RP3-470L22.1	AXIN1
AC004448.3	HIST1H3J		ZNF384	RP11-521B24.1	VSIG4	WDR67	EID3	BTF3P7	TMEM8A
ALDH3A2	ZNF323		C12orf53	MTA1	CXCR3	FAM83A	SLC41A2	AL139095.1	Z97634.5
CCDC144C	GPX5		COPS7A	C14orf80	SASH3	ZHX1	ASCL4	CAGE1	NME4
CORO6	RXRB		MLF2	CRIP1	ZDHHC9	RP11-468O2.1	ALKBH2	RIOK1	DECR2
RP11-68I3.1	SLC39A7		RP4-761J14.5	TMEM121	UTP14A	RP11-550A5.2	MMAB	SNRNP48	RAB11FIP3
EFCAB5	RING1		PTMS	IGHD3-22	ELF4	TRIB1	MVK	C6orf105	C16orf11
SLC6A4	PHF1		LAG3	IGHD3-16	MAP7D3	RP11-622O11.3	TCHP	HIVEP1	PIGQ
CPD	ZBTB9		CD4	IGHD4-17	HTATSF1	RP11-622O11.4	ANAPC7	RP11-359N11.1	RAB40C
AC005562.2	LEMD2		GPR162	IGHD5-18	VGLL1	RP11-622O11.5	ARPC3	GMPR	Z98883.2
ATAD5	RP3-468B3.2		LEPREL2	IGHVII-1-1	ARHGEF6	RP11-440B23.1	ACAD10	KIF13A	WFIKKN1
NF1	RP3-468B3.3		CDCA3	IGHV1-2	RBMX	RP11-89K10.2	C12orf47	DEK	C16orf13
SPACA3	RP3-441A12.1		USP5	IGHVIII-2-1	GPR101	PVT1	RP11-545P7.1	CMAH	FAM195A
RFFL	ZFAND3		TPI1	IGHV1-3	RP11-364B14.3	ZFAT	NCRNA00173	HIST1H3D	AL022341.3
RAD51L3	BTBD9		RPL13P5	IGHV4-4	G6PD	TRAPPC9	RNFT2	HIST1H2AD	WDR90
FNDC8	PEX6		ENO2	IGHV2-5	IKBKG	PTK2	CIT	HIST1H2BF	RHOT2
SLFN11	GTPBP2		ATN1	IGHVIII-5-1	DKC1	GLIS3	RAB35	HIST1H2APS4	RHBDL1
SLFN13	MAD2L1BP		PTPN6	IGHV3-6	SLC45A1	CD274	RP1-278C19.3	BTN3A2	FBXL16
RP11-1094M14.4	RCN1P1		PHB2	IGHV3-7	RPL11	GLDC	PXN	BTN3A1	METRN
PSMB3	RARS2		EMG1	IGHV1-8	LDLRAP1	KDM4C	SIRT4	BTN3A3	FAM173A
RPL23	RP11-67P15.1		C1RL	IGHV3-9	ZNF593	RP11-15P13.1	COX6A1	HMGN4	CCDC78
MED1	SFRS18		ABC12-49244600F4.3	IGHV2-10	TRNP1	RP11-73E6.2	GATC	RP1-153P14.5	NARFL
CDK12	PRDM1		CLSTN3	IGHV3-11	CDCA8	IFNE	TRIAP1	RP11-328M4.2	CHTF18
ORMDL3	REV3L		PEX5	IGHVIII-11-1	C1orf109	RP11-399D6.2	SRSF9	TAF8	RPUSD1
RAPGEFL1	FAM184A		RP11-69M1.1	IGHV3-13	POU3F1	ZCCHC7	RNF10	TBCC	GNG13
WIPF2	THEMIS		FOXJ2	IGHV1-14	PABPC4	TJP2	POP5	RPL7L1	LMF1
CDC6	AKAP7		NECAP1	IGHV3-15	HYI	FAM189A2	RP11-728G15.1	KLHDC3	SSTR5
RARA	RP11-95M15.2		CLEC4A	IGHVII-15-1	NEXN	GDA	CABP1	MEA1	UBE2I
CCR7	TNFAIP3		RP11-266K4.12	IGHVIII-16-1	SLC30A7	RP11-522I20.3	MLEC	KLC4	C16orf42
KAT2A	NHSL1		RP11-90D4.2	IGHV1-17	EXTL2	UBQLN1	UNC119B	MRPL2	GNPTG
STAT3	REPS1		RP11-113C12.7	AB019440.30	TSPAN2	GKAP1	ACADS	CUL9	CCDC154
AARSD1	NMBR		RP11-113C12.8	IGHV1-18	SLC30A10	HNRNPK	AC069214.1	RP11-480N24.4	CLCN7
ARHGAP27	RP11-137J7.2		CLEC6A	IGHV3-19	DISC1	RMI1	C12orf43	ABCC10	RPS3AP2
ZNF652	GPR126		RP11-113C12.2	IGHV3-20	SLC35F3	CTSL1	P2RX4	YIPF3	AL031705.2
RP11-1079K10.1	PLAGL1		CLEC4D	IGHVII-20-1	NLRP3	FAM75C2	ANAPC5	POLR1C	IFT140
RP11-1079K10.4	UTRN		RP11-561P12.2	IGHV3-21	NET1	SEMA4D	KDM2B	RP1-304B14.3	CRAMP1L
PHB	RP1-91J24.3		CLEC4E	IGHV3-22	PHYH	RP11-476B13.2	RP13-941N14.1	FBXO9	HN1L
SPOP	CNKSR3		RP11-561P12.5	IGHV3-25	ARMC3	ANKRD19	ORAI1	HMGB1P20	MAPK8IP3
SLC35B1	RP5-933K21.2		AICDA	IGHVIII-25-1	MTPAP	FGD3	TMEM120B	GCLC	NME3
RP11-613C6.2	RP11-52J3.3		M6PR	IGHV2-26	RPP30	C9orf174	RHOF	ZNF451	MRPS34
FAM117A	RP11-107N4.1		KLRG1	IGHVIII-26-1	PDLIM1	RP11-23J9.3	RP11-347I19.3	PRIM2	NUBP2
MYST2	RP11-507C10.5		RP11-259O18.4	IGHVII-26-2	SFR1	TDRD7	B3GNT4	UBE2CBP	FAHD1
DLX4	OSTCL		A2M	IGHV7-27	CD81	TSTD2	CLIP1	BACH2	HAGH
PDK2	TAGAP		CLEC2D	IGHV4-28	STK33	TEX10	KNTC1	C6orf168	C16orf73
SAMD14	RP1-111C20.3		RP11-75L1.6	IGHVII-28-1	VEGFB	C9orf30	RP11-324E6.4	USP45	AL031723.2
AC002401.1	RP11-13P5.1		AC091814.3	IGHV3-30	GRK2	TMEFF1	DENR	CCNC	SEPX1
PPP1R9B	FNDC1		RP11-711K1.7	IGHVII-30-1	NDUFC2	RP11-35N6.1	HIP1R	ATG5	NDUFB10
RP11-893F2.13	SOD2		ETV6	IGHV4-31	ANKRD42	C9orf125	VPS37B	RP11-404H14.1	AC005363.8
SGCA	TCP1		DDX47	IGHVII-31-1	GPR19	ZNF462	ABCB9	RP11-294H11.4	AC005363.7
HILS1	C6orf120		RP11-392P7.6	IGHV3-32	CPNE8	PTGR1	RP11-282O18.3	C6orf203	RPS2
TMEM92	WDR27		RP11-72J9.1	IGHV3-33	C12orf10	RP11-85O21.4	CDK2AP1	SOBP	AC005363.9
XYLT2	RP11-302L19.1		ATF7IP	IGHV3-33-2	PCBP2	ZER1	RP13-942N8.1	SCML4	SNHG9
LRRC59	FAM120B		HIST4H4	IGHVII-33-1	PYM1	TBC1D13	SETD8	OSTM1	TBL3
ACSF2	RP1-191N21.4		WBP11	IGHV4-34	DGKA	ENDOG	RILPL1	SNX3	NTHL1
CHAD	AC093627.9		PTPRO	IGHV7-34-1	STAT6	C9orf114	DDX55	LACE1	TSC2
RP11-94C24.3	AC093627.10		RP11-841C19.6	IGHV3-36	FAM109A	CCBL1	EIF2B1	CD164	PKD1
RSAD1	PRKAR1B		BCAT1	IGHV3-37	SUDS3	LRRC8A	GTF2H3	MICAL1	MLST8
MYCBPAP	HEATR2		SSPN	IGHV3-38	BCL7A	SH3GLB2	ATP6V0A2	AKD1	C16orf79
RP11-94C24.6	GET4		BHLHE41	IGHVIII-38-1	FAM124A	FAM73B	RP11-338K17.8	GPR6	DCI
RP11-94C24.8	ADAP1		ITPR2	IGHV4-39	NEK5	DOLPP1	CCDC92	FYN	RNPS1
SPATA20	COX19		RP11-860B13.3	AB019438.66	FARP1	CRAT	ZNF664	LAMA4	ABCA17P
RP11-94C24.10	SLC29A4		CCDC91	IGHVII-40-1	RNASE4	PPP2R4	RP11-522N14.1	C6orf204	ABCA3
CACNA1G	TNRC18		DDX11	IGHV3-41	NPAS3	IER5L	NCOR2	MCM9	CCNF
ABCC3	FBXL18		FAM60A	IGHVII-43-1	KLHDC2	RP11-492E3.1	SCARB1	THEMIS	C16orf59
ANKRD40	AC006483.7		RPL31P50	IGHVIII-44	GPR135	METTL11A	UBC	RP1-86D1.5	ATP6V0C
LUC7L3	ZNF815		C12orf72	IGHVII-44-2	DEGS2	ASB6	RPL22P19	SAMD3	AMDHD2
C17orf73	CCZ1		AMN1	IGHV1-45	KNSTRN	AK8	DHX37	RP11-69I8.3	KCTD5
AC091062.2	AIMP2		H3F3C	IGHV1-46	MYZAP	C9orf96	RP5-944M2.1	CTGF	TCEB2
TOB1	PMS2		RP11-428G5.5	IGHVII-46-1	TBC1D2B	SARDH	RP11-955H22.2	SGK1	FLYWCH2
RP11-700H6.1	EIF2AK1		C12orf35	IGHV3-48	HAPLN3	MRPL35P4	SLC15A4	HBS1L	PAQR4
SPAG9	C7orf70		ARID2	IGHV3-49	SV2B	TLR7	GLT1D1	MYB	PKMYT1
MBTD1	DAGLB		SCAF11	IGHV3-50	SYNM	TLR8	TMEM132D	NCRNA00271	ZNF75A
NOG	KDELR2		RAPGEF3	IGHVII-49-1	RHOT2	GS1-324M7.6	MMP17	RP11-356I2.2	TIGD7
AKAP1	AC072052.7		SLC48A1	IGHV5-51	ITGAL	TMSB4X	ULK1	TNFAIP3	ZNF434
PTRH2	AC073343.9		HDAC7	IGHVII-51-2	LPCAT2	GS1-600G8.4	EP400	RP11-356I2.4	ZNF174
RPS6KB1	NUPL2		RP11-302B13.1	IGHVIII-51-1	ZFHX3	EGFL6	DDX51	PLAGL1	LA16c-306E5.1
RNFT1	OSBPL3		AC073610.5	IGHV3-52	VPS53	TRAPPC2	NOC4L	UTRN	DNASE1
RP11-3K24.1	SNX10		ARF3	IGHV3-53	SGSM2	GS1-594A7.5	FBRSL1	RP1-91J24.3	CREBBP
RP11-557B23.1	AC004540.4		WNT10B	IGHVII-53-1	TSR1	CA5B	POLE	RP1-111D6.3	PAM16
FAM104A	AC004540.5		MLL2	IGHV4-55	ZFP3	AP1S2	GOLGA3	RP1-111D6.2	VASN
CPSF4L	EVX1		LMBR1L	IGHV7-56	CD68	SH3KBP1	CHFR	TAB2	CORO7
SDK2	RP1-170O19.16		PRPH	IGHV3-57	SAT2	CKS1BP6	RP11-46H11.12	ZC3H12D	HMOX2
C17orf106	ANLN		NCKAP5L	IGHV1-58	SHBG	DMD	RP11-264J4.5	RP1-281H8.3	NMRAL1
EXOC7	AC087069.1		SMARCD1	IGHV4-59	CTC1	CYBB	GJA3	PPIL4	FAM100A
QRICH2	AOAH		LARP4	IGHV3-60	TMEM220	RP13-13A3.1	IL17D	MYCT1	NUDT16L1
PRPSAP1	AC007349.4		ACVR1B	IGHVII-60-1	ZNF286A	GPR34	SPATA13	RP3-468K3.1	ANKS3
C17orf86	AC007349.5		NR4A1	IGHV3-62	PLCD3	GPR82	RP11-307N16.5	IPCEF1	C16orf71
AC111170.3	ELMO1		CSAD	IGHV3-63	SPATA20	TSPYL2	NUS1P3	RP11-134L4.2	ROGDI
AC073624.1	AC009196.2		SMUG1	IGHV4-61	HELZ	KDM5C	RP11-556N21.4	RP11-52J3.2	GLYR1
ENGASE	HECW1		OR6C69P	IGHVII-62-1	ZNF521	SMC1A	RP11-556N21.1	RNASET2	UBN1
CBX8	POLM		AC023055.2	IGHV3-64	DSG2	HUWE1	RP11-556N21.2	FGFR1OP	ALG1
CBX4	POLD2		SUOX	IGHV3-65	ZNF442	RP1-198G23.2	RPL26P34	C6orf120	CIITA
SLC26A11	GCK		OBFC2B	IGHVII-65-1	ZNF799	P2RY10	IRX1P1	WDR27	CLEC16A
RNF213	YKT6		SLC39A5	IGHV3-66	ZNF90	DIAPH2	PABPC3	C6orf70	BFAR
CTD-2526A2.1	AC004453.8		MYO1A	IGHVII-67-1	TSHZ3	CXorf56	RP11-380N8.1	RP11-302L19.1	NOMO1
CTD-2561B21.1	NUDCD3		R3HDM2	IGHVIII-67-2	HKR1	UBE2A	RP11-380N8.3	RP11-302L19.2	PDXDC1
AZI1	IKZF1		GLI1	SLC20A1P1	GGN	NKRF	RP11-323P14.2	FAM120B	NTAN1
AC027601.1	AC000120.7		ARHGAP9	IGHVIII-67-3	ITPKC	RPL39	RASL11A	PDCD2	KIAA0430
SLC38A10	KRIT1		ARHGEF25	IGHVIII-67-4	ZNF155	AKAP14	POLR1D	EIF3B	NDE1
RP13-766D20.1	C7orf64		SLC26A10	IGHV1-68	BBC3	NKAP	NPM1P4	FOXK1	ABCC1
RP13-766D20.2	PEX1		RP11-571M6.1	IGHV1-69	CARD8	ATP1B4	GSX1	KIAA0415	ABCC6
C17orf70	FAM133B		METTL1	IGHV2-70	KDELR1	SASH3	FLT3	PAPOLB	CTD-2547E10.2
P4HB	CDK6		TSFM	IGHV3-71	MED25	ZDHHC9	PAN3	RADIL	RP11-645C24.2
THOC4	AC002454.1		RP11-631N16.1	IGHV3-72	ZNF419	UTP14A	FLT1	RNF216L	PDZD9
NOTUM	TRRAP		WIF1	IGHV3-73	ZIK1	ELF4	KATNAL1	WIPI2	IL27
STRA13	AC004893.11		LEMD3	IGHV3-74	SNTG2	SLC25A14	RP11-374F3.4	RPA3	CCDC101
CCDC57	SMURF1		RP11-118B13.1	IGHVII-74-1	ANXA4	MAMLD1	RP11-223E19.2	AC006042.6	ATXN2L
TEX19	ARPC1A		GRIP1	IGHV3-75	STAMBP	L1CAM	HMGB1	TMEM106B	TUFM
FOXK2	ARPC1B		RP11-123O10.3	IGHV3-76	CXCR4	ARHGAP4	USPL1	AC013470.6	NFATC2IP
LPIN2	AC002467.7		IFNG	IGHV5-78	SLC4A10	NAA10	NBEA	AC005281.2	LAT
L3MBTL4	NRCAM		IL26	IGHV3-79	SGPP2	HCFC1	RP11-304M3.2	AGR2	QPRT
NDUFV2	DNAJB9		RP11-81H14.2	IGHVII-78-1	SP100	U52112.10	MAPK6PS3	AGR3	C16orf54
ANKRD12	ZNF800		POC1B	IGHV4-80	PTMA	IRAK1	FABP3P2	HOXA2	KIF22
POTEC	RBM28		CLLU1	IGHV7-81	CASS4	MECP2	RP11-139H14.3	EPDR1	C16orf53
ZNF271	PRRT4		RBMS2P1	KLF13	MX1	TEX28	LCP1	TRGV5P	SEZ6L2
ZNF24	HIPK2		CCDC53	RAD51	LRRC3	TKTL1	C13orf18	TRGV4	KCTD13
SLC14A2	TBXAS1		IGF1	CTD-2339L15.1	SMTN	XX-FW83128A1.2	LRCH1	AMPH	TAOK2
PSTPIP2	PARP12		TDG	VPS18	PNPLA3	FLNA	RP11-528D24.3	CAMK2B	INO80E
ATP5A1	JHDM1D		TXNRD1	EXD1	UBA3	RPL10	SUCLA2	AC020743.3	HIRIP3
MALT1	SLC37A3		EID3	AC012652.1	ARL6IP5	DNASE1L1	MED4	IKZF1	DOC2A
BCL2	MKRN1		SLC41A2	RTF1	VGLL3	ATP6AP1	ITM2B	FIGNL1	ALDOA
HMSD	DENND2A		ASCL4	ITPKA	EPHA6	G6PD	RCBTB2	GRB10	TBX6
C18orf20	ADCK2		ISCU	RPAP1	GCSAM	ATF4P2	FNDC3A	ZNF273	MAPK3
RP11-644A7.1	NDUFB2		RP11-117B7.1	MAPKBP1	SIDT1	CTAG1A	RNASEH2B	CCT6P3	CORO1A
FAM69C	MRPS33		USP30	PLA2G4B	PARP14	IKBKG	RP11-40A8.3	RP11-460N20.3	SLX1A
MBP	KEL		ALKBH2	VPS39	CPNE4	ATF4P1	GUCY1B2	DNAJC30	SULT1A3
ABCA7	CASP2		MVK	HAUS2	GPR171	CTAG1B	FAM124A	WBSCR22	RP11-347C12.2
AC005330.1	HINT1P1		MMAB	LRRC57	APBB2	CTAG2	DIAPH3	WBSCR26	TBC1D10B
MEX3D	FAM131B		TCHP	MAP1A	HPSE	IKBKGP1	TDRD3	WBSCR27	ZNF48
SCAMP4	ZYX		ANAPC7	TP53BP1	C4orf36	OR3B1P	TBC1D4	LAT2	DCTPP1
IZUMO4	AC092214.10		ARPC3	EIF3J	MAML3	DKC1	LMO7	RFC2	ZNF768
DOT1L	EPHA1		RAD9B	SPG11	ANXA2R	SPSB1	SLAIN1	CLIP2	ZNF747
ZNF57	ATG9B		ACAD10	B2M	MCTP1	TCTEX1D4	MBNL2	POR	AC002310.7
TMEM146	ACCN3		C12orf47	SHF	FABP6	FNBP1L	GPR18	TMEM120A	ZNF689
GTF2F1	SLC4A2		RP11-545P7.1	GATM	NUDCD2	S1PR1	GPR183	SRRM3	FBRS
C19orf45	TMUB1		NCRNA00173	HDC	HIST1H1E	CIART	UBAC2	ZP3	SRCAP
ZNF358	AGAP3		RNFT2	CYP19A1	HIST1H2BD	CD5L	HMGB3P4	SRCRB4D	PHKG2
MAP2K7	IQCA1L		RPS2P5	GLDN	BTN2A2	PEX19	PCCA	UPK3B	C16orf93
CCL25	ABCF2		RAB35	TMOD2	HIST1H2BL	TOR3A	RP11-73M11.2	AC004980.7	BCL7C
PRAM1	SMARCD3		RP1-278C19.3	MAPK6	HIST1H3H	LAMC2	ATP11A	SEMA3A	FBXL19
MYO1F	RHEB		PXN	BCL2L10	ZNF165	PROX1	MCF2L	AC002069.7	SETD1A
CTD-2557P19.1	PRKAG2		SIRT4	MNS1	PRIM2	2002-03-01	RP11-120K24.2	ZNF804B	STX1B
MUC16	RP13-452N2.1		GATC	TLN2	MYB	TSPAN15	F7	TRRAP	STX4
COL5A3	RP11-796I2.2		TRIAP1	APH1B	ITGB8	VSIR	PCID2	SMURF1	ZNF668
ZNF833P	PAXIP1		SRSF9	DAPK2	RAPGEF5	GOLGA7B	CUL4A	ARPC1A	ZNF646
ZNF441	AC009403.2		RNF10	PPIB	HOXA1	CCDC85B	LAMP1	ARPC1B	VKORC1
ZNF440	NCAPG2		POP5	AC069368.3	HOXA4	RAB1B	GRTP1	CPSF4	RP11-196G11.1
ZNF20	WDR60		RP11-728G15.1	ANKDD1A	POM121C	DGAT2	DCUN1D2	PTCD1	BCKDK
ZNF442	VIPR2		CABP1	PARP16	TMEM243	RNF214	TFDP1	ATP5J2	MYST1
ZNF709	CLN8		MLEC	DPP8	GNG11	NOP2	ATP4B	ATP5J2-PTCD1	FUS
MAN2B1	MYOM2		UNC119B	MAP2K5	IFRD1	CLSTN3	TTC5	ZNF789	PYCARD
PRDX2	RP11-124B13.1		ACADS	PAQR5	MDFIC	RBP5	APEX1	ZKSCAN5	ITGAX
SAMD1	AC068353.1		AC069214.1	PML	EBF2	GABARAPL1	OSGEP	SRRT	KIAA0664L3
ASF1B	CTA-398F10.1		C12orf43	ISLR2	PBK	IPO8	TMEM55B	UFSP1	SHCBP1
ILVBL	CLDN23		P2RX4	STRA6	FAM92A	NELL2	PNP	ACHE	ORC6
AC004510.2	NPM2		CAMKK2	SEMA7A	LRRC6	IKZF4	ANG	MUC3A	VPS35
SLC35E1	FAM160B2		ANAPC5	UBL7	PTK2	YEATS4	RNASE4	RP11-395B7.2	DNAJA2
C19orf42	HR		KDM2B	ARID3B	GLDC	HAL	ZNF219	TRIM56	LONP2
ANKLE1	REEP4		RP13-941N14.1	CLK3	TRAF1	SELPLG	SUPT16H	AP1S1	SIAH1
FAM125A	SFTPC		ORAI1	CSK	NDOR1	KSR2	TRAV5	VGF	CES1P1
UNC13A	PHYHIP		MORN3	CPLX3	TMEM203	RNF10	AE000659.23	C7orf52	GNAO1
PIK3R2	SLC39A14		TMEM120B	SCAMP2	MED12	CCDC70	TRAV6	MOGAT3	AMFR
MPV17L2	PDLIM2		RHOF	MPI	BEX3	CHAMP1	TRAV8-1	PLOD3	MT1G
AC068499.6	BIN3		RP11-347I19.3	COX5A	RAB33A	TTC5	TRAV10	ZNHIT1	MT1H
RAB3A	EGR3		AC084018.1	PPCDC	GPC3	REC8	TRAV12-1	FIS1	CCDC102A
ARMC6	RP11-875O11.1		PSMD9	C15orf39	FAM50A	RABGGTA	TRAV8-2	RABL5	KATNB1
MEF2B	RP11-875O11.2		RP11-87C12.2	SIN3A		EXD2	TRAV8-3	RP5-1106H14.1	KIFC3
AC002126.5	TNFRSF10B		AC156455.1	PTPN9		RPS6KL1	TRAV13-1	EMID2	C16orf57
AC002126.6	RP11-875O11.3		B3GNT4	SNUPN		KCNK13	TRAV12-2	CUX1	MMP15
RFXANK	RP11-1149O23.4		DIABLO	IMP3		LGMN	TRAV8-4	HBP1	CSNK2A2
NR2C2AP	RP11-486M23.1		RP11-512M8.5	FBXO22		EMC4	TRAV8-5	IMMP2L	CCDC113
GATAD2A	DUSP26		VPS33A	C15orf27		C15orf53	AE000661.37	AC058791.1	NDRG4
NDUFA13	RP1-273G13.1		CLIP1	TBC1D2B		BMF	SLC7A7	AC058791.2	SETD6
ATP13A1	FGFR1		RP11-450K4.1	SH2D7		SLC30A4	MRPL52	AC093106.6	CNOT1
CTC-448F2.1	C8orf86		ZCCHC8	CIB2		MYEF2	AL132780.10	CALD1	GOT2
ZNF302	RP11-1134I14.2		DENR	CRABP1		TEX9	PRMT5	AC009245.3	CKLF
ZNF181	KIAA0146		HIP1R	CHRNA5		HERC1	ACIN1	AKR1D1	RP11-403P17.1
FXYD5	RP11-91I20.3		VPS37B	CHRNB4		TLE3	PSME2	CREB3L2	CMTM2
AC002511.3	RP11-91I20.2		ABCB9	MORF4L1		TMEM159	AL096870.1	SVOPL	CMTM3
KRTDAP	GGH		OGFOD2	CTSH		DNAH3	CHMP4A	ZC3HAV1	AC044802.2
DMKN	YTHDF3		RP11-197N18.2	C15orf40		CLN3	MDP1	CCT4P1	NAE1
AD000090.2	RP11-159H10.3		ARL6IP4	AC044860.1		COX4I1	NEDD8	U66059.29	CES2
TMEM147	RP11-333A23.4		RP11-197N18.4	MESP1		EMC8	C14orf21	U66059.57	CES4A
AC002115.5	FAM164A		C12orf65	IDH2		MRM3	DHRS1	TRBV1	CBFB
AC002115.6	RP11-941H19.1		CDK2AP1	CIB1		GLOD4	LTB4R2	TRBV2	C16orf70
ZBTB32	PAG1		RP13-942N8.1	IQGAP1		FAM83G	LTB4R	TRBV3-1	FBXL8
AD000671.1	RIPK2		SETD8	FES		SUZ12	RIPK3	TRBV4-1	TRADD
C19orf55	RP11-37B2.1		SNRNP35	UNC45A		NLE1	CMA1	TRBV5-1	HSF4
HCST	NBN		RILPL1	VPS33B		SLFN13	G2E3	TRBV7-1	TPPP3
ALKBH6	RAD54B		RP11-486O12.2	ST8SIA2		MAP2K6	SCFD1	TRBV7-7	ZDHHC1
AC002116.5	CCNE2		DDX55	NR2F2		CCDC137	COCH	TRBV7-6	HSD11B2
THAP8	RP11-347C18.1		EIF2B1	TTC23		OXLD1	AL356806.3	TRBV10-2	ATP6V0D1
WDR62	RP11-31K23.2		GTF2H3	LASS3		ARHGEF18	RPS29	TRBV12-1	FAM65A
TBCB	FBXO43		ATP6V0A2	LRRK1		ANGPTL6	LRR1	TRBV5-3	CTCF
ZFP82	KB-173C10.1		DNAH10OS	TM2D3		PPAN	MGAT2	TRBV7-3	C16orf48
AC092295.4	KB-1615E4.2		CCDC92	Z84723.2		HAUS5	RPL36AL	TRBV8-1	C16orf86
ZNF260	RP11-96B2.1		ZNF664	MPG		COX6B1	KLHDC2	TRBV22-1	GFOD2
ZNF585B	AC016405.1		RP11-522N14.1	NPRL3		SHKBP1	ARF6	TRBV23-1	TSNAXIP1
ZNF527	WDR67		RP11-408I18.9	HBM		KCNN4	C14orf138	TRBV24-1	NUTF2
AC008806.2	TRMT12		NCOR2	LUC7L		KCNS3	PTGDR	TRBV25-1	EDC4
ZNF573	RP11-622O11.2		SCARB1	ITFG3		ALK	AL163953.1	TRBVA	PSKH1
CATSPERG	CTD-3056O22.1		RPL22P19	ARHGDIG		IL18RAP	C14orf149	TRBV27	LCAT
PSMD8	RP11-89M16.1		DHX37	AXIN1		FHL2	RTN1	TRBV28	SLC12A4
ACTN4	RP11-3O20.1		RP5-944M2.1	MRPL28		MGAT5	SIX6	U66061.35	DPEP2
SIRT2	RP11-419K12.1		RP11-955H22.2	TMEM8A		ERMN	PRKCH	TRBV29-1	DUS2L
PLEKHG2	FAM49B		RP11-428I12.1	Z97634.5		ZNF385B	RAB15	TRBJ2-1	NFATC3
EID2	ASAP1		SLC15A4	NME4		SLC23A2	RAD51L1	TRBJ2-2	ESRP2
AKT2	TG		GLT1D1	DECR2		SLX4IP	EXD2	TRBJ2-2P	PRMT7
PLD3	RP11-513H8.1		TMEM132D	RAB11FIP3		MRGBP	SLC8A3	TRPV5	SLC7A6OS
C19orf54	ZFAT		RP11-669N7.3	PIGQ		BRWD1	DCAF4	EZH2	CDH1
CYP2F1P	ZC3H3		MMP17	RAB40C		LRRFIP2	RBM25	AC004941.5	RP11-419C5.2
BCKDHA	RP11-661A12.4		ULK1	Z98883.2		DLEC1	C14orf169	GIMAP7	FUK
CEACAM21	GSDMD		EP400	C16orf13		SETD2	PNMA1	ALDH7A1P3	ZNF23
CEACAMP3	C8orf73		DDX51	FAM195A		GXYLT2	C14orf43	CRYGN	TAT
CEACAM4	EEF1D		NOC4L	AL022341.3		ESYT3	C14orf45	RHEB	KIAA0174
CEACAM7	PYCRL		FBRSL1	WDR90		RTP4	ABCD4	PRKAG2	RP11-572F4.1
CEACAM6	TSTA3		POLE	RHOT2		CLDN1	FAM164C	RP13-452N2.1	ZFP1
CEACAM3	ZNF623		RP13-672B3.2	RHBDL1		RFC1	SAMD15	RP11-796I2.2	RP11-331F4.1
ATP1A3	FAM83H		PGAM5	METRN		MRPL1	C14orf159	GALNT11	GABARAPL2
CTC-378H22.1	SCRIB		GOLGA3	FAM173A		NAP1L5	GPR68	AC099552.4	DYNLRB2
CEACAM20	PUF60		CHFR	CCDC78		UNC5C	SERPINA1	RBM33	CENPN
AC138472.4	PLEC		RP11-46H11.12	NARFL		BDH2	DICER1	DNAJB6	C16orf61
CEACAM19	PARP10		ZNF84	CHTF18		ZNF827	SETD3	MTMR7	C16orf46
BCL3	GRINA		ZNF268	RPUSD1		LRAT	YY1	MTUS1	OSGIN1
RELB	SPATC1		SPATA13	LMF1		FSTL5	SLC25A29	RP11-156K13.1	MBTPS1
CLASRP	EXOSC4		RP11-307N16.5	PKD1		ZNF622	RAGE	INTS10	HSDL1
LRRC68	GPAA1		NUS1P3	RNPS1		ITGA2	PLD4	DOK2	LRRC50
KLC3	CYC1		RP11-556N21.4	ABCA17P		TMEM232	BTBD6	XPO7	KLHL36
ERCC2	SHARPIN		IRX1P1	ABCA3		C5orf63	BRF1	NPM2	MAP1LC3B
PPM1N	MAF1		PABPC3	CCNF		CHSY3	RP11-521B24.1	FGF17	ZC3H18
AC074212.3	CTD-3232M19.2		RP11-380N8.1	C16orf59		JADE2	MTA1	EPB49	RNF166
DMWD	SCXA		RP11-380N8.3	ATP6V0C		IRGM	C14orf80	AC145110.1	FAM38A
SYMPK	BOP1		RP11-323P14.2	AMDHD2		ZSCAN31	CRIP1	C8orf75	GALNS
PPP5C	HSF1		RPL21	PDPK1		OPN5	TMEM121	RP11-94H18.1	TRAPPC2L
CALM3	ZNF7		RASL11A	TCEB2		COQ3	AL928742.12	TMEM66	CBFA2T3
DHX34	SMARCA2		POLR1D	FLYWCH2		BCLAF1	IGHG3	MBOAT4	ACSF3
SULT2A1	RP11-32F11.2		NPM1P4	PAQR4		ETV1	IGHJ2P	ATP6V1H	AC108004.3
CARD8	RP11-390F4.10		GSX1	PKMYT1		SRRM3	IGHJ3	RP11-30L15.3	BHLHA9
CCDC114	SNRPEL1		FLT3	IL32		PRRT4	IGHD4-23	SDR16C5	YWHAE
CTC-241F20.2	RP11-390F4.7		RP11-90M5.1	ZNF200		CUL1	IGHD5-24	UBXN2B	CRK
CYTH2	PTPLAD2		KATNAL1	ZNF263		C8orf48	IGHD3-22	NSMAF	AC100748.2
AC008888.7	IFNB1		RP11-374F3.4	ZNF75A		TONSL	IGHVIII-2-1	RP11-25K19.1	INPP5K
PRMT1	IFNWP4		RP11-223E19.2	ZNF434		RORB	IGHV1-3	TOX	SLC43A2
FUZ	IFNWP15		HMGB1	ZNF174		AGTPBP1	IGHV4-4	RAB2A	PRPF8
AKT1S1	IFNA4		ALOX5AP	NAT15		CTSL	IGHV2-5	CHD7	TLCD2
KCNC3	IFNWP9		FRY	ZNF597		WDR38	IGHVIII-5-1	AC022182.1	C17orf91
AC008743.7	IFNA14		RP11-304M3.2	CREBBP		ZNF81	IGHV3-6	RP11-343B22.2	WDR81
SHANK1	IFNA11P		RP11-518D7.1	CLEC16A		ARMCX4	IGHV3-7	RP11-159H10.3	RPA1
SIGLEC6	IFNE		MAPK6PS3	MYH11		MORC4	IGHV1-8	RP11-159H10.1	SMYD4
ZNF175	RUSC2		FABP3P2	CTD-2547E10.2		ZNF449	IGHV3-9	RP11-449M6.2	AC016292.3
AC018755.11	TESK1		TSC22D1	METTL9		ZNF75D	IGHV2-10	PRDM14	OVCA2
ZNF577	CD72		GTF2F2	IGSF6		MPP1	IGHV3-11	NCOA2	SRR
PPP2R1A	RP11-331F9.3		TPT1	OTOA			IGHVIII-11-1	RP11-333A23.1	MNT
ZNF480	CREB3		XXyac-R12DG2.2	EEF2K			IGHV3-13	RP11-333A23.4	ARRB2
ZNF880	TLN1		SLC25A30	PRKCB			IGHV1-14	TRAM1	CHRNE
ZNF528	GBA2		RP11-139H14.3	TNRC6A			IGHV3-15	STAU2	ENO3
ZNF28	GLIPR2		LCP1	CLN3			IGHVII-15-1	PKIA	PFN1
ZNF321	CLTA		LRRC63	CCDC101			IGHV3-16	C8orf38	KIF1C
ZNF816	GNE		C13orf18	NFATC2IP			IGHVIII-16-1	ATP6V1C1	ZNF594
ZNF816-ZNF321	MELK		RP11-189B4.2	SPNS1			IGHV1-17	RIMS2	MIS12
ZNF702P	RP11-422N19.3		LRCH1	LAT			AB019440.30	WDR67	C17orf100
ZNF765	PRUNE2		RP11-528D24.3	SPN			IGHV1-18	ANXA13	TEKT1
CTD-2224J9.2	AGTPBP1		SUCLA2	C16orf53			IGHV3-19	FAM91A1	ALOX12
ZNF761	RP11-213G2.2		MED4	SEZ6L2			IGHV3-20	RP11-234A3.1	AC027763.2
ZNF813	ISCA1		ITM2B	KCTD13			IGHVII-20-1	RP11-1057N3.2	SLC16A13
ZNF331	RP11-305L7.3		RB1	TAOK2			IGHV3-21	RP11-26E5.1	DLG4
NLRP12	RP11-305L7.6		RP11-305D15.2	ALDOA			IGHV3-22	RP11-3O20.1	ACADVL
MYADM	RP11-240L7.4		LPAR6	GDPD3			IGHV3-25	RP11-274M4.1	DVL2
AC008753.6	SLC35D2		RNASEH2B	MAPK3			IGHVIII-25-1	TG	GABARAP
PRKCG	ZNF367		RP11-40A8.3	CORO1A			IGHV2-26	SLA	CTDNEP1
VSTM1	HABP4		GUCY1B2	RP11-347C12.2			IGHVII-26-2	PTK2	EIF5A
AC012314.2	CDC14B		FAM124A	CD2BP2			IGHV7-27	RP11-809O17.1	AC026954.6
NDUFA3	RP11-535M15.1		RPL21P108	ZNF48			IGHV3-30	DENND3	C17orf61
OSCAR	FOXE1		TBC1D4	ZNF768			IGHVII-30-1	RP11-10J21.3	NLGN2
CNOT3	C9orf156		LMO7	ZNF747			IGHV4-31	RP11-10J21.4	TMEM102
LENG1	C9orf84		MYCBP2	PRR14			IGHV3-33-2	SLC45A4	ZBTB4
MBOAT7	TNFSF8		SLAIN1	FBRS			IGHVII-33-1	ZFP41	AC016876.1
TSEN34	ASTN2		MBNL2	SRCAP			IGHV4-34	ZC3H3	TNFSF12
LILRA6	CDK5RAP2		NUS1P4	PHKG2			IGHV7-34-1	RP11-661A12.4	EIF4A1
AC010492.4	RP11-27I1.2		SLC15A1	C16orf93			IGHV3-36	GSDMD	MPDU1
LILRB2	PHF19		DOCK9	RNF40			IGHV3-37	C8orf73	AC113189.5
AC008984.7	GSN		RP11-318G11.2	BCL7C			IGHV3-38	RP11-661A12.9	SAT2
LILRA5	RP11-477J21.5		RP11-87L10.1	FBXL19			IGHVIII-38-1	NAPRT1	WRAP53
LAIR1	ST6GALNAC6		UBAC2	SETD1A			IGHV4-39	EEF1D	TP53
TTYH1	DOLK		GPR18	HSD3B7			AB019438.66	TSTA3	CHD3
AC008746.11	NUP188		GPR183	STX1B			IGHVII-40-1	FAM83H	AC025335.1
LENG8	SH3GLB2		HMGB3P4	ZNF668			IGHV3-41	SCRIB	TRAPPC1
LENG9	FAM73B		RP11-178C10.3	VKORC1			IGHVII-43-1	PUF60	AC129492.6
LILRA2	CRAT		TM9SF2	BCKDK			IGHVIII-44	PLEC	VAMP2
LILRA1	PPP2R4		CLYBL	MYST1			IGHV1-45	PARP10	TMEM107
LILRB1	IER5L		PCCA	TGFB1I1			IGHV1-46	GRINA	C17orf59
AC006293.3	RP11-344B5.4		RP11-347N5.2	C16orf58			IGHVII-46-1	SPATC1	AURKB
AC098784.1	RP11-492E3.1		COL4A2	KIAA0664L3			IGHV3-48	GPAA1	PFAS
LILRP2	RP11-492E3.2		CARS2	BRD7			IGHV3-49	CYHR1	KRBA2
C19orf51	METTL11A		ANKRD10	NKD1			IGHVII-51-2	KIFC2	RPL26
SUV420H2	ASB6		ARHGEF7	AMFR			IGHVIII-51-1	RECQL4	NDEL1
SHISA7	TOR1B		TFDP1	NUDT21			IGHV3-52	LRRC14	PIK3R6
ZNF749	TOR1A		FAM70B	OGFOD1			IGHV3-53	ZNF251	PIK3R5
ZNF772	C9orf78		CDC16	MT1G			IGHVII-53-1	RPL8	CDRT15P
ZNF550	USP20		TTC5	MT1H			IGHV4-55	ZNF250	NT5M
ZNF211	FNBP1		CCNB1IP1	HERPUD1			IGHV7-56	ZNF16	MED9
ZNF776	GPR107		APEX1	NLRC5			IGHV1-58	CDC37L1	RASD1
ZNF587	SNAPC4		OSGEP	RSPRY1			IGHV4-59	AK3	PEMT
SH3YL1	NOTCH1		TMEM55B	GINS3			IGHVII-60-1	RCL1	RAI1
AC105393.2	RP11-611D20.2		PNP	NDRG4			IGHV3-62	RP11-39K24.2	SREBF1
AC093326.2	EGFL7		ANG	SETD6			IGHV3-63	KIAA1432	LRRC48
TMEM18	AGPAT2		RNASE4	GOT2			IGHV4-61	DNAJB5	ATPAF2
AC113607.1	SNHG7		RNASE6	DYNC1LI2			IGHVII-62-1	PIGO	C17orf39
SNTG2	LCN10		RNASE3	NAE1			IGHV3-64	RP11-182N22.8	DRG2
TPO	PHPT1		RNASE2	PDP2			IGHV3-65	UNC13B	MYO15A
TSSC1	TRAF2		ZNF219	CES2			IGHVII-65-1	RUSC2	LLGL1
AC073502.1	C9orf142		SUPT16H	CES4A			IGHV3-66	FAM166B	FLII
TTC15	CLIC3		METTL3	FBXL8			IGHVII-67-1	C9orf100	SMCR7
AC142528.1	ABCA2		TRAV5	TRADD			IGHVIII-67-2	TPM2	SHMT1
AC108488.3	FUT7		AE000659.23	HSF4			SLC20A1P1	GBA2	PRPSAP2
RNASEH1	NPDC1		TRAV6	LRRC29			IGHVIII-67-3	RGP1	AC090286.2
COLEC11	RP11-229P13.20		TRAV8-1	FHOD1			IGHVIII-67-4	NPR2	FAM83G
AC010907.5	RP11-229P13.21		TRAV10	ATP6V0D1			IGHV1-68	TMEM8B	AC107982.5
AC092580.4	ENTPD2		TRAV12-1	CTCF			IGHV1-69	POLR1E	TMEM97
AC007464.1	MAN1B1		TRAV8-2	ACD			IGHV2-70	RP11-405L18.1	TNFAIP1
C2orf46	DPP7		TRAV8-3	PARD6A			IGHV3-71	FBXO10	POLDIP2
AC011747.3	GRIN1		TRAV13-1	C16orf48			IGHV3-72	FRMPD1	TMEM199
AC011747.4	NDOR1		TRAV12-2	C16orf86			IGHV3-73	EXOSC3	AC002094.1
ID2	TMEM203		TRAV8-4	GFOD2			IGHV4-80	MCART1	SARM1
AC062028.1	TUBB2C		TRAV8-5	TSNAXIP1			IGHV7-81	GDA	FOXN1
ROCK2	FAM166A		OXA1L	THAP11			AC090602.1	RP11-476B13.2	UNC119
AC018463.5	HCCS		LRP10	EDC4			AC090602.2	ANKRD19	PIGS
GREB1	RP11-120D5.1		HAUS4	PSKH1			KLF13	FGD3	ALDOC
AC110754.3	MSL3		C14orf93	DPEP2			C15orf29	C9orf3	AC005726.11
NBAS	RPS6KA3		C14orf119	DUS2L			ZNF770	FANCC	KIAA0100
AC012506.1	GK		CEBPE	NFATC3			C15orf54	EIF4BP3	PROCA1
AC012506.2	WAS		PABPN1	ESRP2			BUB1B	RP11-244N9.4	RPL23A
KLHL29	HDAC6		DCAF11	PLA2G15			PAK6	NCBP1	TLCD1
DNMT3A	OTUD5		NRL	PRMT7			C15orf52	RP11-535C21.3	TRAF4
DTNB	TFE3		FAM158A	SLC7A6OS			DISP2	ANP32B	FLOT2
AC104699.1	AF196779.12		PSME2	SMPD3			IVD	TRIM14	DHRS13
RP11-214J9.1	WDR45		RNF31	CDH1			CHST14	CORO2A	SEZ6
EPT1	PLP2		IPO4	MARVELD3			C15orf57	TEX10	AC024619.2
GPR113	CACNA1F		TM9SF1	KIAA0174			RPUSD2	C9orf30	MYO18A
CIB4	FOXP3		AL096870.1	ZC3H18			CASC5	TMEFF1	CORO6
C2orf18	GAGE10		RP11-468E2.1	MVD			RAD51	RP11-35N6.1	RP11-338L22.1
CENPA	GAGE12I		CHMP4A	RNF166			CTD-2339L15.1	C9orf125	SSH2
AC011740.3	VSIG4		MDP1	FAM38A			GCHFR	AKAP2	EFCAB5
TMEM214	CXCR3		NEDD8	GALNS			DNAJC17	TXN	CCDC55
AGBL5	LL0XNC01-157D4.1		C14orf21	TRAPPC2L			AC012652.1	PTGR1	CPD
OST4	RPL12P43		DHRS1	ACSF3			OIP5	TNC	GOSR1
KHK	LONRF3		LTB4R	CDH15			NDUFAF1	RP11-85O21.4	AC005562.2
PREB	SASH3		RIPK3	SPG7			RTF1	FAM125B	ATAD5
C2orf28	ZDHHC9		CMA1	CPNE7			ITPKA	ZBTB43	NF1
SLC5A6	UTP14A		CTSG	C16orf55			RPAP1	RALGPS1	C17orf79
SLC30A3	ELF4		GZMH	CDK10			MAPKBP1	RP13-225O21.2	UTP6
TRIM54	RP1-197O17.2		GZMB	SPATA2L			JMJD7	GARNL3	SUZ12
ZNF513	RP1-197O17.3		G2E3	TCF25			JMJD7-PLA2G4B	SLC2A8	ZNF207
PPM1G	RP5-842K24.2		SCFD1	AFG3L1P			RP11-23P13.4	TTC16	PSMD11
IFT172	GPC3		COCH	AC087392.3			HAUS2	SH2D3C	CDK5R1
SUPT7L	RP11-364B14.3		AL356806.3	RNMTL1			LRRC57	FPGS	AC084809.2
PLB1	FAM58A		RPS29	BHLHA9			CCNDBP1	ST6GALNAC6	RFFL
SPDYA	SSR4		MGAT2	YWHAE			LCMT2	PIP5KL1	SLFN13
MEMO1	NAA10		RPL36AL	CRK			MAP1A	DPM2	PEX12
LTBP1	HCFC1		KLHDC2	AC100748.2			TP53BP1	SLC25A25	RDM1
HEATR5B	U52112.10		ARF6	INPP5K			AC011330.6	PTGES2	LYZL6
AC007390.4	TMEM187		C14orf138	SLC43A2			CATSPER2	C9orf16	CCL16
AC007390.5	IRAK1		NIN	PRPF8			CATSPER2P1	CIZ1	TBC1D3G
SULT6B1	XX-FW83128A1.2		PTGDR	TLCD2			PDIA3	DNM1	PIGW
FAM82A1	FLNA		PSMA3	C17orf91			ELL3	GOLGA2	GGNBP2
ATL2	RPL10		ARID4A	WDR81			SERF2	C9orf119	DHRS11
HNRPLL	ATP6AP1		C14orf149	AC099684.1			C15orf63	SLC27A4	ACACA
DHX57	PLXNA3		RTN1	OR1A2			WDR76	CERCAM	TADA2A
MORN2	G6PD		SIX6	AC118754.4			SHF	ODF2	MRPL45
PKDCC	IKBKG		SGPP1	SLC2A4			C15orf48	GLE1	GPR179
EML4	DKC1		RAB15	AC026954.6			EID1	WDR34	C17orf96
AC006038.4	SLC45A1		FNTB	ACAP1			USP8	SET	MLLT6
KCNG3	TRNP1		FUT8	C17orf61			USP50	PKN3	PIP4K2B
MTA3	KPNA6		RAD51L1	TMEM102			AC012100.1	RP11-545E17.3	RPL23
HAAO	POU3F1		EXD2	ZBTB4			CYP19A1	ZDHHC12	LASP1
AC010883.5	HYI		SLC8A3	AC016876.1			GLDN	ZER1	AC091178.1
THADA	IL12RB2		DCAF4	TNFSF12			TMOD2	TBC1D13	PLXDC1
AC011242.6	NEXN		RBM25	EIF4A1			TMOD3	ENDOG	MED1
DYNC2LI1	OTUD7B		PSEN1	MPDU1			MAPK6	C9orf114	CDK12
ABCG5	RIT1		C14orf169	SAT2			MYO5A	CCBL1	PPP1R1B
C2orf34	NAXE		PNMA1	WRAP53			AC090651.1	LRRC8A	STARD3
PREPL	TAGLN2		C14orf43	TP53			GCOM1	SH3GLB2	C17orf37
MCFD2	PTGS2		C14orf45	TRAPPC1			RP11-112N19.1	FAM73B	ORMDL3
SPTBN1	FCMR		FAM164C	AC129492.6			GTF2A2	DOLPP1	PSMD3
AC093110.3	NLRP3		SAMD15	VAMP2			BNIP2	CRAT	THRA
EML6	NET1		EFCAB11	TMEM107			RAB8B	PPP2R4	NR1D1
CCDC104	PHYH		C14orf159	C17orf59			APH1B	LCN1P1	CASC3
AC007092.1	ZNF365		GPR68	AURKB			FAM96A	ABO	RAPGEFL1
BCL11A	PRF1		AL356017.3	PFAS			PPIB	C9orf96	WIPF2
PAPOLG	ZMIZ1		DICER1	KRBA2			TRIP4	SLC2A6	RARA
AC010733.4	PDLIM1		TCL6	PIK3R6			AC069368.3	FAM163B	EIF1
REL	SFR1		AL132796.1	PIK3R5			ANKDD1A	DBH	LEPREL4
AC010733.5	PANO1		AL109767.1	NTN1			PARP16	SARDH	NT5C3L
AC010733.8	CD81		BCL11B	CDRT15P			DPP8	EGFL7	KLHL11
PEX13	TMEM109		SETD3	NCOR1			TIPIN	FAM69B	ACLY
PUS10	VEGFB		YY1	PIGL			SNAPC5	LCN10	CNP
KIAA1841	PACS1		SLC25A29	CENPV			SMAD6	C9orf86	NKIRAS2
AHSA2	B4GAT1		RAGE	MPRIP			MAP2K5	MAMDC4	ZNF385C
XPO1	GRK2		PLD4	PLD6			CLN6	EDF1	DHX58
FAM161A	GAB2		NUDT14	AC055811.5			FEM1B	TRAF2	KAT2A
COMMD1	SLC2A3		BTBD6	NT5M			MYO9A	FBXW5	AC003104.1
AC007386.4	PCED1B		BRF1	AC073621.1			SENP8	C8G	STAT5B
AC007389.4	AMIGO2		RP11-521B24.1	MED9			PARP6	C9orf141	STAT5A
ARHGAP25	VDR		C14orf80	RASD1			CELF6	PTGDS	STAT3
AC097495.3	MCRS1		CRIP1	SREBF1			ARIH1	C9orf142	AC100793.2
ANTXR1	SCN8A		TMEM121	TOM1L2			STOML1	CLIC3	AARSD1
NFU1	PFDN5		IGHJ2P	LRRC48			STRA6	ABCA2	AC087650.1
EMX1	C12orf10		IGHJ3	ATPAF2			SEMA7A	FUT7	MPP3
RAB11FIP5	PCBP2		IGHD3-22	DRG2			UBL7	RP11-229P13.15	MPP2
EGR4	TCHP		IGHVIII-2-1	ALKBH5			ARID3B	UAP1L1	UBTF
ALMS1	FBXW8		IGHV1-3	LLGL1			CLK3	MAN1B1	SLC4A1
ALMS1P	SUDS3		IGHV4-4	LGALS9C			EDC3	DPP7	RUNDC3A
STAMBP	BCL7A		IGHV2-5	AC107983.1			CSK	GRIN1	AC003102.3
MTHFD2	DNAH10		IGHVIII-5-1	AC107983.3			CPLX3	ANAPC2	SLC25A39
SLC4A5	UBC		IGHV3-6	AC026271.4			SCAMP2	SSNA1	FAM171A2
DCTN1	WASF3		IGHV3-7	FBXW10			MPI	TPRN	DBF4B
AC005041.11	PAN3		IGHV1-8	AC090286.2			COX5A	NDOR1	CCDC103
INO80B	VWA8		IGHV3-9	AC090286.4			PPCDC	TMEM203	FAM187A
WBP1	GTF2F2		IGHV2-10	FAM83G			C15orf39	COBRA1	C1QL1
MRPL53	FAM124A		IGHV3-11	AC107982.5			SIN3A	NRARP	PLCD3
CCDC142	RNASE4		IGHVIII-11-1	B9D1			BCL2A1	EXD3	CDC27
TTC31	NPAS3		IGHV3-13	MAPK7			KIAA1199	NOXA1	C17orf57
PCGF1	RDH11		IGHV1-14	AC004448.2			IL16	NELF	CTD-2026D20.2
AUP1	IFI27L2		IGHV3-15	AC004448.3			AC105339.1	WDR85	NPEPPS
DOK1	MTA1		IGHVII-15-1	SLC47A1			AC103965.1	ZMYND19	KPNB1
HK2	TUBGCP4		IGHV3-16	AC025627.6			GOLGA6L4	ARRDC1	MRPL10
ELMOD3	ZSCAN29		IGHVIII-16-1	AC115989.1			AC048382.4	C9orf37	SP6
RETSAT	MYZAP		IGHV1-17	ALDH3A2			AC048382.5	EHMT1	CBX1
USP39	TLE3		AB019440.30	ALDH3A1			NMB	RP13-467E5.1	RP11-463M16.4
GNLY	PTPN9		IGHV1-18	AKAP10			ALPK3	PRKX	UBE2Z
ST3GAL5	HAPLN3		IGHV3-19	AC087499.10			PDE8A	MRPL35P4	B4GALNT2
PTCD3	MAN2A2		IGHV3-20	AC087499.7			AC044860.1	TLR7	RP11-708H21.1
KDM3A	SYNM		IGHVII-20-1	WSB1			FANCI	TLR8	GNGT2
ASTL	ERI2		IGHV3-21	LGALS9			POLG	GS1-324M7.6	PHOSPHO1
SNRNP200	IL21R		IGHV3-22	AC002094.1			MESP1	TMSB4X	RP11-1079K10.3
ARID5A	CD2BP2		IGHV3-25	UNC119			CIB1	ASB11	ZNF652
KIAA1310	ITGAL		IGHVIII-25-1	ALDOC			IQGAP1	NPM1P8	PHB
AC159540.14	BCKDK		IGHV2-26	SDF2			BLM	XK	NGFR
ANKRD36B	C16orf58		IGHVIII-26-1	PROCA1			FES	SLC38A5	NXPH3
AC017099.3	LPCAT2		IGHVII-26-2	RPL23A			UNC45A	AF196972.9	RP5-1029K10.4
ZAP70	MT1H		IGHV7-27	ERAL1			HDDC3	PORCN	SPOP
VWA3B	MT1G		IGHV3-30	FLOT2			AC068831.3	PIM2	SLC35B1
HMGN2P22	ZFHX3		IGHVII-30-1	PHF12			VPS33B	OTUD5	FAM117A
IL1R2	MC1R		IGHV4-31	SEZ6			ADAMTS17	WDR45	MYST2
MRPS9	SGSM2		IGHVII-31-1	MYO18A			NPRL3	TSPYL2	RP11-304F15.4
FHL2	TSR1		IGHV3-32	GIT1			HBM	KDM5C	RP11-304F15.5
NCK2	ATP2A3		IGHV3-33	ANKRD13B			HBQ1	RP6-29D12.4	DLX4
AC009505.2	C17orf107		IGHV3-33-2	CORO6			LUC7L	P2RY10	PDK2
C2orf40	PFN1		IGHVII-33-1	RP11-68I3.1			ITFG3	TCEAL8	AC002401.1
UXS1	ENO3		IGHV4-34	RP11-338L22.1			RGS11	WBP5	PPP1R9B
LIMS1	YBX2		IGHV7-34-1	EFCAB5			ARHGDIG	MORF4L2	RP11-893F2.13
EDAR	SENP3		IGHV3-36	SSH2			AXIN1	RP5-1055C14.7	SGCA
BUB1	CD68		IGHV3-37	SLC6A4			MRPL28	TMSB15B	HILS1
ACOXL	SSH2		IGHV3-38	CPD			TMEM8A	LL0XNC01-116E7.2	TMEM92
BCL2L11	EVI2A		IGHVIII-38-1	AC005562.2			Z97634.5	STAG2	XYLT2
AC023347.1	PIGW		IGHV4-39	ATAD5			NME4	RP5-1052M9.4	ACSF2
BIN1	MYO19		AB019438.66	NF1			DECR2	SH2D1A	RP11-94C24.3
AC016906.1	FBXO47		IGHVII-40-1	SPACA3			RAB11FIP3	ZDHHC9	RSAD1
MCM6	MSL1		IGHV3-41	RFFL			SOLH	BCORL1	MYCBPAP
DARS	ETV4		IGHVII-43-1	RAD51L3			C16orf11	AIFM1	RP11-94C24.6
AC093391.2	CCDC43		IGHVIII-44	FNDC8			PIGQ	RAB33A	RP11-94C24.8
CXCR4	TBX21		IGHV1-45	SLFN11			RAB40C	ZNF280C	SPATA20
AC097721.1	TSPOAP1		IGHV1-46	SLFN13			Z98883.2	GPR119	RP11-94C24.10
ARHGAP15	CDR2L		IGHVII-46-1	RP11-1094M14.4			WFIKKN1	RBMX2	CACNA1G
ZEB2	BIRC5		IGHV3-48	PSMB3			C16orf13	RP1-274L7.1	ABCC3
ZEB2-AS1	ACTG1		IGHV3-49	RPL23			FAM195A	L1CAM	ANKRD40
AC074093.1	TTC39C		IGHV3-50	AC091178.1			AL022341.3	ARHGAP4	LUC7L3
AC023128.1	LSM7		IGHVII-49-1	PLXDC1			WDR90	NAA10	C17orf73
EPC2	TNFSF9		IGHVII-51-2	CACNB1			RHOT2	HCFC1	AC091062.2
RND3	FDX2		IGHVIII-51-1	MED1			RHBDL1	U52112.10	TOB1
ARL5A	PLPPR2		IGHV3-52	CDK12			STUB1	IRAK1	RP11-700H6.1
CACNB4	ZNF799		IGHV3-53	IKZF3			WDR24	MECP2	AC099850.1
STAM2	IL27RA		IGHVII-53-1	AC079199.2			FBXL16	TEX28	ACE
NR4A2	ABHD8		IGHV4-55	ZPBP2			METRN	TKTL1	AC015651.1
ACVR1C	MRPL34		IGHV7-56	GSDMB			FAM173A	XX-FW83128A1.2	AMZ2P1
AC009961.5	LPAR2		IGHV1-58	KRT40			CCDC78	FLNA	FAM104A
RBMS1	ZNF90		IGHV4-59	KAT2A			NARFL	RPL10	CPSF4L
DPP4	TSHZ3		IGHV3-60	AC003104.1			CHTF18	DNASE1L1	SDK2
SLC38A11	HKR1		IGHVII-60-1	STAT5B			RPUSD1	ATP6AP1	TTYH2
SCN3A	GGN		IGHV3-62	STAT3			GNG13	G6PD	CD300A
SCN2A	ITPKC		IGHV3-63	CCR10			LMF1	ATF4P2	CD300LD
LRP2	ARHGEF1		IGHV4-61	AARSD1			SSTR5	CTAG1A	CD300LF
FASTKD1	ETHE1		IGHVII-62-1	IFI35			UBE2I	IKBKG	RAB37
PPIG	ZNF155		IGHV3-64	AC087650.1			BAIAP3	ATF4P1	GRIN2C
METTL8	ZNF222		IGHV3-65	MPP3			C16orf42	CTAG1B	C17orf28
DCAF17	CARD8		IGHVII-65-1	UBTF			GNPTG	CTAG2	CDR2L
DYNC1I2	KDELR1		IGHV3-66	C17orf104			UNKL	IKBKGP1	HN1
SLC25A12	RCN3		IGHVII-67-1	C1QL1			CCDC154	OR3B1P	GRB2
HAT1	PRR12		IGHVIII-67-2	ARHGAP27			CLCN7	DKC1	MRPL38
METAP1D	MED25		SLC20A1P1	CDC27			RPS3AP2	AHDC1	C17orf106
ITGA6	NKG7		IGHVIII-67-3	CTD-2026D20.2			AL031705.2	RNF19B	CDK3
PDK1	ZNF350		IGHVIII-67-4	NPEPPS			TELO2	NDUFS5	EXOC7
AC018712.3	ZNF419		IGHV1-68	KPNB1			IFT140	CDKN2C	RNF157
RAPGEF4	ZNF256		IGHV1-69	MRPL10			CRAMP1L	PRKAA2	FAM100B
AC073834.3	SNTG2		IGHV2-70	SP6			HN1L	SAMD13	QRICH2
PDE11A	ANXA4		IGHV3-71	SP2			MAPK8IP3	GBP5	PRPSAP1
RBM45	ZNF514		IGHV3-72	CBX1			NME3	FNBP1L	AC090699.1
AC009948.3	SLC4A10		IGHV3-73	CALCOCO2			MRPS34	AMIGO1	AFMID
AC104820.2	ICA1L		IGHV3-74	RP11-463M16.4			NUBP2	WNT2B	TK1
ZNF804A	SGPP2		IGHVII-74-1	ATP5G1			FAHD1	MOV10	THA1P
C2orf88	BFSP1		IGHV3-75	UBE2Z			HAGH	TRIM46	DNAH17
AC093388.3	TOX2		IGHV3-76	ZNF652			C16orf73	KRTCAP2	AC016182.1
TMEM194B	CASS4		IGHV5-78	RP11-1079K10.1			AL031723.2	B4GALT3	CYTH1
STAT4	OPRL1		IGHV4-80	RP11-1079K10.4			SEPX1	ATF6	RBFOX3
HMGB1P27	RGS19		IGHV7-81	PHB			NDUFB10	OLFML2B	CBX8
AC064834.2	SLC37A1		AC090602.1	RP5-1029K10.2			AC005363.8	FAM78B	CBX4
AC104600.1	APOL2		AC090602.2	SPOP			AC005363.7	TOR3A	CCDC40
CCDC150	MICALL1		KLF13	SLC35B1			RPS2	VASH2	SLC26A11
AC013264.2	CBX6		C15orf29	FAM117A			AC005363.9	RGS7	RNF213
ANKRD44	TRMU		ZNF770	PDK2			SNHG9	ASB13	AATK
AC074092.1	HDAC10		C15orf54	SAMD14			TBL3	USP6NL	AC027601.1
AC010746.3	EAF1		BUB1B	AC002401.1			NTHL1	SKIDA1	SLC38A10
BOLL	FBXL2		PAK6	PPP1R9B			TSC2	ACBD5	RP13-766D20.1
PLCL1	STAC		C15orf52	RP11-893F2.13			PKD1	ZNF485	RP13-766D20.2
CDK15	MST1R		DISP2	SGCA			MLST8	RHOBTB1	C17orf70
AC079354.6	C3orf14		IVD	HILS1			C16orf79	DNA2	P4HB
NOP58	UBA3		RP11-64K12.1	TMEM92			DCI	TSPAN15	THOC4
CTLA4	ARL6IP5		C15orf57	XYLT2			RNPS1	GOLGA7B	NOTUM
AC008062.1	EPHA6		RPUSD2	LRRC59			ABCA17P	FBXW4	STRA13
KLF7	SENP7		CASC5	ACSF2			ABCA3	GSTO1	CCDC57
AC007879.4	GCSAM		RAD51	RP11-94C24.3			CCNF	FANK1	FOXK2
AC007879.7	SIDT1		CTD-2339L15.1	RSAD1			C16orf59	UEVLD	WDR45L
CCNYL1	CCDC50		GCHFR	MYCBPAP			ATP6V0C	RTN4RL2	NDC80
FZD5	MFSD10		DNAJC17	RP11-94C24.6			AMDHD2	YPEL4	METTL4
AC093698.1	CCSER1		AC012652.1	RP11-94C24.8			PDPK1	MARK2	LPIN2
IKZF2	HHIP		OIP5	SPATA20			KCTD5	CDC42EP2	MYL12A
XRCC5	GUCY1A3		NDUFAF1	RP11-94C24.10			TCEB2	SCYL1	TGIF1
2004-03-01	ANXA2R		RTF1	CACNA1G			FLYWCH2	BRMS1	NDUFV2
AC007563.5	PARP8		ITPKA	ABCC3			PAQR4	NADSYN1	AFG3L2
BCS1L	PELO		RPAP1	ANKRD40			PKMYT1	ARRB1	SLMO1
ZNF142	ITGA1		MAPKBP1	LUC7L3			IL32	DGAT2	CEP76
WNT10A	SMAD5		JMJD7	C17orf73			ZNF200	PAK1	CEP192
CRYBA2	ADAM19		JMJD7-PLA2G4B	AC091062.2			MEFV	FAM181B	C18orf19
ZFAND2B	WWC1		RP11-23P13.4	TOB1			ZNF263	PDGFD	RNMT
ABCB6	RACK1		CCNDBP1	RP11-700H6.1			ZNF75A	CASP4	B4GALT6
DNPEP	HIST1H1A		LCMT2	SPAG9			OR2C1	BTG4	RNF138
RHBDD1	HIST1H3A		MAP1A	MBTD1			ZNF434	C11orf88	ZNF24
MFF	HIST1H4A		TP53BP1	NOG			ZNF174	MPZL3	ZNF396
AC073065.3	HIST1H1E		AC011330.6	MKS1			DNASE1	NOP2	INO80C
AC093171.1	HIST1H2BD		CATSPER2	RAD51C			TRAP1	DDX11	PSTPIP2
AC009950.1	BTN2A2		CATSPER2P1	PTRH2			CREBBP	DENND5B	IER3IP1
SP110	ZNF165		PDIA3	RPS6KB1			PAM16	PRICKLE1	SMAD2
SP140	VEGFA		ELL3	RNFT1			VASN	NELL2	MBD1
SP140L	PRIM2		SERF2	RP11-3K24.1			CORO7	BIN2	SKA1
SP100	MYB		C15orf63	RP11-557B23.1			DNAJA3	IKZF4	CD226
AC010149.4	OPRM1		WDR76	AC003051.1			HMOX2	NAB2	RP11-162A12.1
CAB39	RAPGEF5		B2M	TTYH2			NMRAL1	PPM1H	MBP
AC084031.1	CCDC126		RP11-519G16.1	GPRC5C			FAM100A	DPY19L2	ATP9B
ITM2C	HOXA4		SPATA5L1	RAB37			NUDT16L1	WIF1	NFATC1
GPR55	FZD9		C15orf48	C17orf28			ANKS3	PLXNC1	CTDP1
ARMC9	IFRD1		HDC	CDR2L			C16orf71	NEDD1	MIR3187
AC017104.6	MDFIC		USP50	TRIM65			ROGDI	C12orf73	GRIN3B
NCL	REPIN1		CYP19A1	MRPL38			GLYR1	KSR2	ABCA7
PTMA	MFHAS1		GLDN	C17orf106			UBN1	WDR66	C19orf24
COPS7B	EBF2		DMXL2	EXOC7			PPL	CLIP1	NDUFS7
RP11-690I21.1	PBK		LYSMD2	FAM100B			NAGPA	DZIP1	PCSK4
EFHD1	ZNF395		TMOD3	QRICH2			ALG1	NALCN	REEP6
GIGYF2	KCNB2		MAPK6	PRPSAP1			FAM86A	TTC5	MEX3D
TRPM8	ZNF572		BCL2L10	AC090699.1			CIITA	PCK2	ATP8B3
AC097713.3	MYC		GNB5	AC111170.3			DEXI	REC8	ADAT3
AC097713.4	LRRC6		RP11-209K10.1	DNAH17			CLEC16A	CDKL1	SCAMP4
ASB18	PTK2		AC090651.1	CYTH1			SOCS1	LGALS3	IZUMO4
RAB17	GLDC		GCOM1	CBX8			SNN	FBXO34	DOT1L
UBE2F	ARHGEF39		ADAM10	CBX4			KIAA0430	RPS6KL1	LMNB2
FAM132B	CCIN		SLTM	CCDC40			NDE1	IFT43	ZNF57
HDAC4	TRAF1		RP11-112N19.1	SLC26A11			ABCC1	PPP2R5C	TLE6
GPC1	VAV2		GTF2A2	CTD-2526A2.1			ABCC6	EMC4	HMG20B
AC093585.6	SH3KBP1		BNIP2	AATK			PDZD9	RASGRP1	MAP2K2
MTERFD2	SLC9A7		APH1B	AZI1			AC130454.2	RPUSD2	FUT6
PASK	WDR13		FAM96A	AC027601.1			PRKCB	SLC30A4	PSPN
FARP2	MED12		PPIB	SLC38A10			RBBP6	MYEF2	GTF2F1
THAP4	P2RY10		TRIP4	RP13-766D20.1			RP11-57A19.3	PYGO1	AC011491.6
AC133528.2	BEX3		AC069368.3	RP13-766D20.2			CLN3	TEX9	CTD-3128G10.1
D2HGDH	FAM50A		ANKDD1A	C17orf70			IL27	FAM219B	C3
AC131097.3			TIPIN	P4HB			CCDC101	LITAF	TRIP10
RP5-1103G7.4			SNAPC5	THOC4			ATXN2L	TMEM159	C19orf45
SOX12			SMAD6	NOTUM			TUFM	DNAH3	MAP2K7
NRSN2			MAP2K5	STRA13			NFATC2IP	CLN3	CCL25
RBCK1			CLN6	CCDC57			SPNS1	ZNF646	PRAM1
TBC1D20			FEM1B	TEX19			LAT	ZNF668	MYO1F
CSNK2A1			MYO9A	FOXK2			C16orf54	MT1E	CTD-2557P19.1
TCF15			SENP8	WDR45L			KIF22	PMFBP1	MUC16
SRXN1			PARP6	EMILIN2			C16orf53	MLKL	PPAN
SCRT2			CELF6	LPIN2			SEZ6L2	COX4I1	PPAN-P2RY11
AL118502.1			ARIH1	L3MBTL4			KCTD13	EMC8	P2RY11
RP11-276A18.2			STOML1	NDUFV2			TAOK2	SNAI3	ZGLP1
SIRPA			STRA6	ANKRD12			INO80E	CCDC42	FDX1L
RP4-684O24.5			SEMA7A	PTPN2			HIRIP3	TLCD1	TYK2
PDYN			UBL7	CEP192			DOC2A	SLFN13	KRI1
RP11-128M1.1			ARID3B	HRH4			ALDOA	CACNB1	SMARCA4
TGM6			CLK3	RP11-115P21.1			TBX6	RPL19	ZNF833P
SNRPB			EDC3	MAPRE2			MAPK3	SMARCE1	ZNF823
NOP56			CSK	ZNF396			CORO1A	KRTAP16-1	ZNF441
SNORD57			CPLX3	ELP2			SLX1A	MLX	ZNF491
IDH3B			SCAMP2	SLC14A2			SULT1A3	SCRN2	ZNF439
RP4-686C3.7			MPI	PSTPIP2			RP11-347C12.2	NME2	ZNF700
AL121916.1			COX5A	ATP5A1			ZNF48	HEATR6	CTD-2006C1.2
PRNP			PPCDC	MBD1			DCTPP1	C17orf64	ZNF20
RASSF2			C15orf39	SKA1			ZNF768	MAP2K6	CTC-359D24.3
SLC23A2			COMMD4	ONECUT2			ZNF747	CCDC137	ZNF625
C20orf30			SIN3A	KIAA1468			AC002310.7	OXLD1	CTD-2666L21.1
CDS2			SNX33	TNFRSF11A			ZNF689	DUS1L	CTD-2666L21.3
PCNA			TBC1D2B	BCL2			FBRS	TMEM241	CTD-2666L21.2
UBE2D3P1			DNAJA4	SERPINB2			SRCAP	CABYR	ZNF44
GPCPD1			TMED3	SERPINB10			PHKG2	ZNF396	ZNF563
RP5-1022P6.3			BCL2A1	HMSD			C16orf93	KATNAL2	ZNF442
[truncated: 5,178 more rows]

## Sheet: TableS8
Table S8. Unique regions gainend by each CD4 T cell population relative to naive cells.
Th1.Gained				Th2.Gained				pTh17.Gained				rTh17.Gained				Treg.Gained				Teff.Gained
chr1	762779	763055		chr1	968292	968848		chr1	762784	763055		chr1	968266	968802		chr1	968290	968890		chr1	894441	894828
chr1	894460	894977		chr1	999396	999876		chr1	894450	894969		chr1	999409	999898		chr1	976008	976278		chr1	968347	968910
chr1	902124	902387		chr1	1406793	1407199		chr1	968243	968970		chr1	1004486	1004903		chr1	999160	1000010		chr1	975996	976353
chr1	968318	968877		chr1	2477471	2478525		chr1	994766	995009		chr1	1655620	1656108		chr1	1406787	1407337		chr1	999321	999947
chr1	976045	976472		chr1	2487097	2487688		chr1	999207	999997		chr1	2222040	2222529		chr1	1655614	1656110		chr1	1406854	1407245
chr1	999388	1000038		chr1	3712873	3713384		chr1	1004140	1005027		chr1	2477399	2478120		chr1	2130617	2130961		chr1	1655518	1656108
chr1	1004547	1004999		chr1	7022520	7023240		chr1	1079586	1080232		chr1	2574146	2574809		chr1	2477380	2478035		chr1	2120813	2121328
chr1	1406830	1407321		chr1	8556050	8556393		chr1	1406668	1407294		chr1	3447792	3448231		chr1	2574112	2574954		chr1	2187029	2187677
chr1	1655582	1656105		chr1	8585520	8586196		chr1	1609231	1609997		chr1	3663754	3664117		chr1	3663666	3664046		chr1	2221886	2222677
chr1	2120919	2121194		chr1	8664155	8664552		chr1	1655599	1656148		chr1	3703925	3704278		chr1	3712658	3713431		chr1	2477439	2478099
chr1	2130640	2131068		chr1	8761247	8761690		chr1	2120858	2121342		chr1	3712826	3713370		chr1	6086041	6086515		chr1	2478261	2478732
chr1	2187223	2187758		chr1	8960017	8960299		chr1	2130525	2131016		chr1	6520406	6520897		chr1	6520329	6520977		chr1	2574202	2574817
chr1	2221921	2222727		chr1	9689634	9690091		chr1	2186934	2187741		chr1	6614206	6614747		chr1	6614154	6614643		chr1	3447832	3448231
chr1	2477389	2478089		chr1	9788579	9789143		chr1	2221944	2222462		chr1	7022401	7023439		chr1	7022235	7023233		chr1	3663634	3664108
chr1	2573866	2574410		chr1	9963878	9964250		chr1	2477385	2478123		chr1	7609460	7609930		chr1	8009121	8009522		chr1	3712664	3713417
chr1	2574419	2574930		chr1	10003203	10003594		chr1	2574131	2574970		chr1	8009120	8009447		chr1	8450044	8450309		chr1	6086148	6086506
chr1	3663634	3664110		chr1	10230161	10230588		chr1	2756580	2757133		chr1	8157495	8157761		chr1	8484279	8484808		chr1	6520138	6520818
chr1	3703941	3704260		chr1	10532388	10532773		chr1	3663517	3664086		chr1	8450052	8450459		chr1	8556045	8556517		chr1	6614232	6614814
chr1	3712778	3713410		chr1	10534962	10535236		chr1	3703929	3704296		chr1	8556089	8556442		chr1	8585520	8586270		chr1	7022495	7023652
chr1	6086085	6086577		chr1	12100523	12100873		chr1	3712793	3713537		chr1	8585485	8586201		chr1	8663962	8664554		chr1	8157382	8157769
chr1	6520358	6520921		chr1	12107367	12107798		chr1	6086084	6086517		chr1	8664056	8664557		chr1	9006440	9006928		chr1	8378124	8378379
chr1	6614200	6614914		chr1	12570656	12571155		chr1	6614121	6614906		chr1	8761255	8761762		chr1	9172016	9172350		chr1	8450082	8450367
chr1	6661147	6661593		chr1	16292714	16293176		chr1	7022454	7023247		chr1	8959898	8960381		chr1	9472953	9473722		chr1	8457043	8457405
chr1	7022301	7023330		chr1	16563459	16563972		chr1	7609289	7610026		chr1	9173067	9173480		chr1	9486311	9486791		chr1	8556081	8556530
chr1	8009147	8009444		chr1	17338173	17338689		chr1	8009067	8009527		chr1	9352677	9353139		chr1	9689665	9690056		chr1	8585479	8586275
chr1	8157493	8157759		chr1	17766141	17766556		chr1	8157397	8157819		chr1	9473132	9473620		chr1	9749200	9749832		chr1	8664061	8664567
chr1	8212745	8213574		chr1	19337581	19337936		chr1	8483568	8483997		chr1	9486333	9486772		chr1	9788726	9789384		chr1	8761203	8761752
chr1	8450076	8450436		chr1	20037400	20037979		chr1	8484264	8484877		chr1	9788514	9789154		chr1	10003042	10003681		chr1	8763220	8763685
chr1	8556059	8556385		chr1	20126151	20126596		chr1	8556066	8556546		chr1	9963804	9964297		chr1	10230124	10230578		chr1	8959902	8960465
chr1	8585454	8586188		chr1	21258688	21259332		chr1	8585417	8586263		chr1	10003209	10003598		chr1	10532338	10532896		chr1	9006479	9006880
chr1	8664054	8664727		chr1	22357933	22358273		chr1	8600559	8600945		chr1	10230150	10230685		chr1	12100512	12100882		chr1	9030994	9031360
chr1	8761245	8761695		chr1	23345790	23346191		chr1	8663958	8664701		chr1	10570981	10571259		chr1	12107230	12107948		chr1	9335551	9335909
chr1	8959888	8960399		chr1	25281660	25282070		chr1	8761166	8761771		chr1	12107254	12107922		chr1	12237968	12238652		chr1	9375496	9375973
chr1	9006616	9006960		chr1	25558800	25559230		chr1	8763164	8763567		chr1	12128034	12128304		chr1	12239117	12239489		chr1	9687057	9687486
chr1	9030983	9031353		chr1	25969287	25969542		chr1	8959836	8960424		chr1	12237989	12238557		chr1	12570552	12571200		chr1	9689651	9690103
chr1	9375525	9375848		chr1	26002402	26002913		chr1	9006596	9006933		chr1	12239138	12239414		chr1	15295638	15295898		chr1	9749317	9749808
chr1	9473120	9473717		chr1	26232765	26233306		chr1	9030986	9031408		chr1	12495792	12496111		chr1	15575563	15575959		chr1	9788579	9789145
chr1	9687120	9687437		chr1	26872036	26872506		chr1	9335506	9336032		chr1	12533227	12533683		chr1	15911151	15911625		chr1	9963815	9964388
chr1	9689689	9690241		chr1	27718888	27719248		chr1	9352642	9353270		chr1	12570633	12571154		chr1	15929841	15930426		chr1	10003096	10003590
chr1	9749163	9749785		chr1	28695996	28696465		chr1	9375419	9376334		chr1	15558171	15558487		chr1	16023445	16023941		chr1	10230109	10230620
chr1	9788628	9789112		chr1	29288923	29289292		chr1	9473179	9473658		chr1	15575664	15575952		chr1	16292424	16293241		chr1	10532289	10532855
chr1	9963872	9964275		chr1	31482896	31483311		chr1	9486425	9486808		chr1	16292635	16293178		chr1	16543710	16544323		chr1	10534843	10535446
chr1	10003003	10003716		chr1	32356944	32357271		chr1	9555179	9555875		chr1	16563396	16563825		chr1	16766872	16767410		chr1	10570849	10571404
chr1	10230102	10230653		chr1	32409895	32410400		chr1	9687134	9687534		chr1	16766883	16767326		chr1	17338046	17338764		chr1	12100541	12100845
chr1	10532272	10532830		chr1	32573612	32574044		chr1	9689538	9690095		chr1	17338227	17338731		chr1	17766144	17766525		chr1	12107296	12107836
chr1	10534753	10535244		chr1	35450688	35451072		chr1	9749236	9749813		chr1	19253033	19253421		chr1	19253029	19253836		chr1	12221822	12222312
chr1	10570898	10571465		chr1	35971660	35972119		chr1	9788610	9789210		chr1	19337553	19337899		chr1	19400903	19401339		chr1	12238115	12238523
chr1	11538904	11539423		chr1	36106877	36107380		chr1	9963879	9964444		chr1	20037398	20038009		chr1	20037316	20038049		chr1	12239127	12239419
chr1	11714675	11715136		chr1	36184290	36184806		chr1	10003137	10003617		chr1	20429436	20429860		chr1	23345635	23346255		chr1	12533277	12533694
chr1	11969553	11969852		chr1	36877507	36877852		chr1	10230116	10230604		chr1	20822750	20823083		chr1	23495073	23495492		chr1	12570619	12571161
chr1	12107256	12107984		chr1	38273574	38274121		chr1	10532164	10532919		chr1	21258806	21259470		chr1	24018261	24018673		chr1	12664270	12664718
chr1	12128044	12128555		chr1	39649471	39649895		chr1	10534735	10535244		chr1	22345545	22345922		chr1	24069488	24070186		chr1	15558229	15558516
chr1	12221785	12222186		chr1	39657781	39658208		chr1	10555261	10555559		chr1	23345758	23346168		chr1	25281550	25282155		chr1	15575544	15575919
chr1	12238032	12238559		chr1	40042448	40042744		chr1	10570852	10571436		chr1	24018117	24018513		chr1	25357222	25357564		chr1	15911023	15911682
chr1	12239108	12239407		chr1	40839116	40839589		chr1	11538698	11539457		chr1	24164889	24165248		chr1	25558596	25559302		chr1	15929841	15930424
chr1	12494252	12494570		chr1	40915598	40916128		chr1	11969417	11969878		chr1	24636143	24636548		chr1	25876054	25876564		chr1	16023558	16023948
chr1	12570617	12571213		chr1	41094039	41094467		chr1	12107266	12107825		chr1	25281643	25282063		chr1	25888966	25889304		chr1	16292480	16293197
chr1	12664270	12664758		chr1	41284292	41284735		chr1	12127985	12128476		chr1	25357196	25357588		chr1	25969151	25969565		chr1	16543705	16544353
chr1	15558024	15558530		chr1	41469353	41469706		chr1	12221786	12222278		chr1	25756498	25756929		chr1	26002381	26002922		chr1	16563277	16563950
chr1	15575558	15575933		chr1	42385557	42385997		chr1	12237968	12238506		chr1	25969298	25969539		chr1	26496144	26496608		chr1	16766917	16767620
chr1	15911127	15911718		chr1	43855401	43855819		chr1	12239106	12239455		chr1	26002395	26002890		chr1	26826841	26827113		chr1	17053857	17054206
chr1	15929691	15930406		chr1	44495759	44496278		chr1	12356700	12357036		chr1	26185716	26186090		chr1	27159952	27160457		chr1	17338010	17338649
chr1	16023424	16023875		chr1	44678966	44679362		chr1	12532965	12533815		chr1	26232650	26233239		chr1	27718729	27719282		chr1	17766129	17766523
chr1	16292704	16293248		chr1	45187108	45187806		chr1	12570619	12571168		chr1	26662739	26663263		chr1	27930313	27930963		chr1	19278407	19278836
chr1	16543706	16544274		chr1	46663721	46664453		chr1	15438651	15439204		chr1	26872084	26872551		chr1	28286470	28286918		chr1	19337560	19337929
chr1	16563407	16563932		chr1	46806321	46806722		chr1	15575578	15575933		chr1	27153021	27153391		chr1	28470956	28471446		chr1	20037356	20038029
chr1	16766902	16767416		chr1	52499179	52499665		chr1	15911138	15911693		chr1	27160017	27160468		chr1	28695925	28696605		chr1	21258833	21259516
chr1	17053848	17054244		chr1	53308184	53308697		chr1	15929715	15930467		chr1	27718870	27719296		chr1	29211568	29211910		chr1	21660594	21661031
chr1	17287357	17287589		chr1	53662322	53662667		chr1	16010614	16011177		chr1	28286382	28286695		chr1	31482830	31483412		chr1	23345627	23346224
chr1	17338183	17338719		chr1	53703970	53704489		chr1	16292434	16293172		chr1	28470981	28471426		chr1	31628068	31628385		chr1	23495134	23495596
chr1	17766139	17766524		chr1	53878862	53879578		chr1	16543711	16544350		chr1	28495847	28496179		chr1	32253992	32254361		chr1	23866280	23866724
chr1	19253006	19253477		chr1	55593563	55593961		chr1	16563415	16563966		chr1	28696014	28696690		chr1	32354805	32355306		chr1	24018086	24018536
chr1	19278466	19278849		chr1	55911064	55911505		chr1	16766875	16767487		chr1	29211585	29211827		chr1	32356846	32357264		chr1	24069619	24070264
chr1	19337455	19337898		chr1	57773104	57773520		chr1	17287127	17287609		chr1	29288942	29289354		chr1	32573646	32574264		chr1	24151719	24152087
chr1	20037418	20038024		chr1	58857838	58858293		chr1	17338201	17338731		chr1	29298898	29299235		chr1	33115923	33116194		chr1	24164882	24165261
chr1	20126050	20126683		chr1	59039444	59039853		chr1	17766133	17766545		chr1	30184752	30185159		chr1	33266841	33267272		chr1	24691789	24692166
chr1	20575535	20575885		chr1	59388147	59388516		chr1	19252983	19253967		chr1	31482815	31483343		chr1	33429463	33429929		chr1	24861549	24861978
chr1	20822794	20823081		chr1	59942928	59943338		chr1	19278436	19278876		chr1	31627916	31628552		chr1	33564988	33565416		chr1	25281625	25282051
chr1	21258847	21259470		chr1	61736334	61737044		chr1	19337479	19338003		chr1	32356915	32357321		chr1	33646228	33646833		chr1	25357191	25357573
chr1	21650774	21651346		chr1	61784455	61784819		chr1	19400900	19401315		chr1	33266816	33267173		chr1	33721929	33722653		chr1	25558735	25559264
chr1	21766306	21766894		chr1	61797879	61798258		chr1	19786119	19786414		chr1	33446692	33447088		chr1	35318290	35318729		chr1	25876002	25876769
chr1	22345494	22345963		chr1	62207861	62208375		chr1	19970423	19971028		chr1	33646297	33646750		chr1	35450551	35451182		chr1	25969207	25969547
chr1	23345635	23346354		chr1	62248396	62248788		chr1	20037409	20038041		chr1	35318338	35318716		chr1	36106894	36107427		chr1	26002413	26003017
chr1	23495086	23495522		chr1	62737540	62738051		chr1	20125973	20126932		chr1	36106909	36107410		chr1	36408440	36408693		chr1	26185720	26186208
chr1	23885806	23886285		chr1	65388077	65388488		chr1	20429417	20429828		chr1	36408380	36408734		chr1	36929749	36930483		chr1	26232516	26233270
chr1	24018102	24018511		chr1	65859137	65859574		chr1	20822709	20823232		chr1	36852104	36852448		chr1	37945269	37945660		chr1	26361707	26362257
chr1	24069498	24070391		chr1	66277696	66278100		chr1	21044272	21044723		chr1	36877391	36877838		chr1	38273635	38274200		chr1	26452922	26453350
chr1	25281529	25282093		chr1	66296041	66296408		chr1	21258736	21259443		chr1	36929752	36930289		chr1	38493657	38494096		chr1	26496083	26496563
chr1	25357187	25357595		chr1	66713074	66713427		chr1	21650947	21651426		chr1	38273553	38274216		chr1	39211490	39212048		chr1	26611164	26611697
chr1	25558565	25559292		chr1	66749376	66749755		chr1	21660559	21661593		chr1	38493708	38494281		chr1	39491508	39492427		chr1	26662994	26663368
chr1	25969041	25969568		chr1	66766795	66767034		chr1	22263524	22264224		chr1	39211645	39212079		chr1	39649377	39650080		chr1	26872038	26872438
chr1	26002409	26003029		chr1	66865553	66866059		chr1	22469355	22469983		chr1	39649483	39649995		chr1	39657756	39658245		chr1	26907361	26907862
chr1	26185716	26186094		chr1	66902169	66902466		chr1	23345683	23346470		chr1	39657757	39658251		chr1	39670801	39671320		chr1	27152908	27153432
chr1	26496194	26496593		chr1	67519160	67520160		chr1	23495017	23495607		chr1	39670749	39671247		chr1	40420546	40421020		chr1	27226475	27227141
chr1	26662903	26663293		chr1	67628638	67629012		chr1	24069510	24070537		chr1	40915616	40916072		chr1	40839108	40839598		chr1	27320120	27320382
chr1	26826615	26827122		chr1	67740305	67740835		chr1	24117334	24117715		chr1	40916468	40916986		chr1	40915488	40916043		chr1	27718744	27719266
chr1	26872134	26872527		chr1	67798534	67799124		chr1	24151701	24152132		chr1	40974240	40974757		chr1	41094033	41094603		chr1	27986332	27986770
chr1	26907425	26907747		chr1	72750202	72750754		chr1	24164939	24165300		chr1	41094044	41094488		chr1	41284258	41284746		chr1	27989386	27990013
chr1	26909292	26909576		chr1	75229508	75229906		chr1	25281575	25282112		chr1	41267900	41268298		chr1	41469351	41469750		chr1	28286309	28286750
chr1	27152879	27153447		chr1	76489403	76489890		chr1	25357164	25357578		chr1	42328589	42328881		chr1	42328603	42328976		chr1	28470910	28471455
chr1	27216292	27217044		chr1	76620030	76620525		chr1	25558584	25559318		chr1	42385568	42385990		chr1	42385572	42385997		chr1	28495829	28496148
chr1	27226573	27227086		chr1	77747522	77748135		chr1	25876090	25876788		chr1	43855399	43855829		chr1	43855365	43855815		chr1	28695991	28696754
chr1	27718799	27719282		chr1	78245213	78245792		chr1	25969233	25969577		chr1	43889321	43889669		chr1	44457053	44457684		chr1	28974553	28974865
chr1	27986198	27986616		chr1	78443867	78444201		chr1	26002407	26003020		chr1	44495520	44496298		chr1	44495753	44496285		chr1	29211541	29211976
chr1	28286190	28286692		chr1	84618336	84618782		chr1	26147069	26147495		chr1	44678976	44679499		chr1	45186911	45187867		chr1	29288911	29289316
chr1	28471028	28471436		chr1	85038753	85039032		chr1	26185683	26186298		chr1	44771764	44772163		chr1	46663865	46664449		chr1	31482889	31483376
chr1	28495818	28496186		chr1	85320044	85320499		chr1	26361703	26362244		chr1	45186942	45187794		chr1	46987885	46988211		chr1	31627912	31628361
chr1	28695982	28696701		chr1	85435384	85435886		chr1	26452912	26453311		chr1	45275211	45275499		chr1	47047289	47047592		chr1	31867426	31867952
chr1	29211437	29211846		chr1	85763738	85764292		chr1	26606255	26606702		chr1	46663892	46664431		chr1	48559564	48559978		chr1	32354853	32355226
chr1	29213316	29213762		chr1	87511507	87511961		chr1	26662712	26663424		chr1	46806313	46806783		chr1	51433902	51434518		chr1	32356893	32357269
chr1	29288905	29289306		chr1	87869937	87870324		chr1	26704821	26705251		chr1	46987745	46988400		chr1	51435448	51435833		chr1	32421600	32422036
chr1	29562851	29563229		chr1	89506817	89507205		chr1	26872092	26872530		chr1	47047289	47047565		chr1	52456169	52456655		chr1	32573559	32574317
chr1	30184663	30185141		chr1	89930847	89931195		chr1	26909273	26909546		chr1	47754908	47755333		chr1	52498964	52499661		chr1	32715505	32716014
chr1	31482848	31483348		chr1	90069305	90069593		chr1	27152846	27153452		chr1	49256171	49256489		chr1	53308139	53308723		chr1	32739415	32739738
chr1	31627917	31628447		chr1	90123517	90123800		chr1	27159938	27160503		chr1	52499205	52499606		chr1	53387116	53387656		chr1	33115946	33116359
chr1	31867500	31867884		chr1	90190272	90190517		chr1	27216522	27217058		chr1	53308239	53308652		chr1	53662305	53662787		chr1	33266791	33267172
chr1	32354862	32355257		chr1	92270126	92270570		chr1	27226493	27227189		chr1	53662311	53662712		chr1	53703948	53704569		chr1	33446679	33447050
chr1	32356867	32357279		chr1	92951509	92951765		chr1	27718758	27719351		chr1	53703968	53704557		chr1	53878804	53879576		chr1	33564909	33565406
chr1	32394299	32394589		chr1	93004238	93004634		chr1	27930318	27930954		chr1	53878973	53879599		chr1	54752944	54753289		chr1	33646243	33646925
chr1	32421659	32421955		chr1	94073370	94073817		chr1	27985867	27986829		chr1	54204772	54205180		chr1	55264507	55265121		chr1	33722140	33722395
chr1	32715542	32715947		chr1	94158723	94159208		chr1	28286199	28286881		chr1	54752975	54753308		chr1	55911009	55911621		chr1	35450511	35451183
chr1	33219262	33219691		chr1	94182430	94182844		chr1	28470901	28471455		chr1	55264510	55264898		chr1	57110743	57111563		chr1	35971608	35972303
chr1	33446718	33447092		chr1	94849496	94849897		chr1	28495823	28496229		chr1	55593552	55594090		chr1	57773010	57773486		chr1	36106882	36107404
chr1	33564960	33565516		chr1	95007089	95007771		chr1	28695966	28696878		chr1	55911073	55911495		chr1	58857661	58858137		chr1	36184268	36184829
chr1	33646228	33646812		chr1	100504242	100504774		chr1	29211455	29211885		chr1	56097734	56098209		chr1	59039408	59040049		chr1	36273406	36273927
chr1	33722058	33722470		chr1	100696362	100696652		chr1	29213290	29213811		chr1	57154187	57154530		chr1	59388089	59388594		chr1	36621222	36621885
chr1	35331816	35332373		chr1	101644041	101645145		chr1	29288918	29289314		chr1	57590477	57590949		chr1	59395382	59395810		chr1	36839482	36839867
chr1	35450602	35451121		chr1	101664788	101665190		chr1	29562717	29563251		chr1	59039449	59039862		chr1	59485859	59486256		chr1	36852117	36852473
chr1	35971524	35972271		chr1	101756524	101756808		chr1	30184695	30185297		chr1	59388116	59388500		chr1	59512441	59512807		chr1	36863245	36863660
chr1	36106905	36107417		chr1	101836777	101837099		chr1	30664023	30664450		chr1	59395290	59395742		chr1	59942913	59943400		chr1	36877430	36877856
chr1	36184066	36184748		chr1	103627884	103628421		chr1	31482815	31483397		chr1	59485814	59486263		chr1	61364699	61365029		chr1	36929752	36930485
chr1	36273385	36274126		chr1	108017368	108017994		chr1	31627590	31628613		chr1	59798702	59799051		chr1	61515760	61516167		chr1	38019681	38020063
chr1	36408380	36408682		chr1	110163468	110163799		chr1	32014704	32015103		chr1	59942911	59943325		chr1	61736337	61737196		chr1	38273645	38274206
chr1	36621271	36621937		chr1	111418030	111418278		chr1	32253973	32254581		chr1	61364591	61365060		chr1	61767545	61768159		chr1	38493707	38494085
chr1	36852117	36852483		chr1	112135410	112135962		chr1	32354778	32355315		chr1	61508565	61509094		chr1	61784433	61784807		chr1	38495748	38496116
chr1	36877337	36877872		chr1	117057664	117058044		chr1	32356867	32357281		chr1	61736313	61737053		chr1	61797873	61798270		chr1	38512363	38512798
chr1	36929743	36930293		chr1	117099225	117099596		chr1	32409948	32410432		chr1	61767678	61768241		chr1	61918875	61919413		chr1	39649395	39650056
chr1	38019493	38020026		chr1	117312145	117312552		chr1	32421657	32422040		chr1	61784460	61784797		chr1	62207833	62208529		chr1	39657765	39658246
chr1	38273431	38274318		chr1	117369811	117370224		chr1	32573548	32574355		chr1	61797891	61798259		chr1	62248384	62248788		chr1	39956747	39957489
chr1	38412548	38412816		chr1	117544131	117544478		chr1	32715431	32715923		chr1	62207856	62208526		chr1	62737572	62738119		chr1	40042283	40042859
chr1	38493693	38494240		chr1	121261174	121261590		chr1	32739376	32739761		chr1	62248383	62248781		chr1	63153467	63154216		chr1	40132490	40132790
chr1	39318555	39318807		chr1	145039745	145040235		chr1	33115908	33116263		chr1	62737586	62738006		chr1	64239355	64239868		chr1	40254317	40254918
chr1	39491823	39492614		chr1	145096249	145096597		chr1	33219242	33219761		chr1	64211903	64212423		chr1	65210133	65211415		chr1	40420556	40421460
chr1	39649446	39650005		chr1	145548911	145549162		chr1	33266794	33267159		chr1	65210324	65210871		chr1	65292629	65293029		chr1	40562580	40563308
chr1	39657769	39658291		chr1	145610870	145611300		chr1	33446651	33447094		chr1	65292562	65293033		chr1	65422487	65422951		chr1	40839057	40839802
chr1	39956877	39957557		chr1	146555817	146556590		chr1	33564891	33565447		chr1	65422495	65422834		chr1	65859130	65859565		chr1	40915618	40916016
chr1	40025077	40025344		chr1	147735528	147736316		chr1	33646210	33646858		chr1	65859135	65859547		chr1	65861676	65862161		chr1	40916496	40917090
chr1	40042283	40042755		chr1	151119093	151119483		chr1	33721767	33722662		chr1	65861699	65862102		chr1	66277685	66278232		chr1	40974101	40974797
chr1	40132453	40132854		chr1	151162410	151162791		chr1	35450551	35451208		chr1	66277733	66278114		chr1	66296080	66296388		chr1	41094038	41094490
chr1	40254521	40255064		chr1	154154661	154155325		chr1	35971573	35972514		chr1	66602961	66603345		chr1	66602941	66603345		chr1	41131154	41131667
chr1	40367199	40367995		chr1	155506023	155506414		chr1	36004567	36005149		chr1	66648232	66648692		chr1	66648260	66648784		chr1	41267919	41268388
chr1	40562492	40563134		chr1	155916026	155916455		chr1	36106825	36107445		chr1	66680493	66680919		chr1	66680530	66681032		chr1	42217031	42217456
chr1	40839053	40839642		chr1	161008549	161008864		chr1	36184090	36184976		chr1	66689440	66689856		chr1	66713078	66713714		chr1	42385560	42386092
chr1	40915573	40916084		chr1	162039246	162039778		chr1	36273435	36274046		chr1	66696864	66697227		chr1	66724321	66724672		chr1	42846266	42846799
chr1	40916587	40917077		chr1	165732702	165732969		chr1	36621236	36621954		chr1	66709511	66709801		chr1	66749386	66749754		chr1	43423730	43424226
chr1	40974152	40974664		chr1	165796802	165797334		chr1	36839446	36839832		chr1	66713055	66713666		chr1	66766668	66767038		chr1	43855277	43855839
chr1	41094013	41094477		chr1	167416860	167417365		chr1	36840098	36840426		chr1	66749362	66749730		chr1	66796289	66796730		chr1	43920093	43920505
chr1	41131168	41131689		chr1	167486879	167487282		chr1	36851930	36852498		chr1	66796477	66796748		chr1	66865649	66866100		chr1	44457253	44457686
chr1	41174644	41175150		chr1	167772655	167773025		chr1	36863293	36863701		chr1	66811950	66812343		chr1	66902139	66902604		chr1	44495532	44496413
chr1	41267928	41268450		chr1	168206485	168206937		chr1	36877450	36877884		chr1	66817120	66817605		chr1	66911106	66911567		chr1	44678981	44679360
chr1	41284198	41284746		chr1	168332336	168332700		chr1	36929760	36930318		chr1	66865643	66866165		chr1	67519122	67520233		chr1	45186776	45187589
chr1	41469364	41469762		chr1	169108122	169108505		chr1	38019678	38020102		chr1	66902164	66902615		chr1	67628662	67629024		chr1	46663842	46664464
chr1	42328500	42328883		chr1	169281356	169281900		chr1	38273383	38274444		chr1	67084139	67084411		chr1	67740300	67740790		chr1	46806261	46806783
chr1	42385582	42386143		chr1	169359494	169359879		chr1	38493690	38494359		chr1	67090181	67090564		chr1	67769663	67770069		chr1	52035099	52035685
chr1	42748566	42748987		chr1	169461066	169461435		chr1	38495733	38496093		chr1	67198346	67198746		chr1	67772818	67773287		chr1	52456168	52456496
chr1	42846191	42846702		chr1	172307327	172307963		chr1	39491562	39492533		chr1	67419960	67420425		chr1	67780341	67780787		chr1	52499008	52499634
chr1	43148529	43148893		chr1	172616328	172616614		chr1	39649348	39650060		chr1	67631928	67632183		chr1	67798487	67799202		chr1	52607555	52608357
chr1	43397598	43398014		chr1	172639935	172640213		chr1	39657742	39658331		chr1	67637570	67638026		chr1	67805301	67805842		chr1	53102576	53103219
chr1	43423708	43424169		chr1	172668236	172668628		chr1	39670803	39671295		chr1	67740300	67740789		chr1	72750199	72750871		chr1	53163661	53164133
chr1	43855254	43855853		chr1	172807549	172807959		chr1	39956930	39957564		chr1	67751811	67752226		chr1	75229494	75229920		chr1	53308143	53308821
chr1	44457153	44457682		chr1	173267089	173267503		chr1	40132475	40132849		chr1	67769701	67770085		chr1	76620017	76620552		chr1	53387148	53387579
chr1	44495520	44496386		chr1	174933687	174934033		chr1	40156995	40157485		chr1	67780442	67780800		chr1	76733378	76733681		chr1	53392695	53393173
chr1	44678887	44679522		chr1	175161977	175162223		chr1	40254356	40254984		chr1	67798521	67799153		chr1	77747466	77748161		chr1	53662194	53662764
chr1	45186724	45187835		chr1	176133489	176133781		chr1	40264792	40265260		chr1	70532435	70532805		chr1	78147934	78148346		chr1	53703957	53704532
chr1	45477554	45477900		chr1	178511558	178512212		chr1	40367365	40368237		chr1	70537886	70538407		chr1	78245118	78245889		chr1	53878779	53879592
chr1	46663864	46664444		chr1	178694162	178694859		chr1	40420488	40421484		chr1	70635069	70635508		chr1	78443873	78444243		chr1	54752934	54753260
chr1	46806228	46806906		chr1	179003816	179004195		chr1	40562509	40563200		chr1	70970038	70970414		chr1	78610942	78611185		chr1	55007794	55008117
chr1	47047283	47047724		chr1	179006178	179006536		chr1	40781000	40781416		chr1	72750260	72750864		chr1	83966693	83967110		chr1	55593551	55594012
chr1	47082073	47082627		chr1	179099005	179099238		chr1	40839036	40839670		chr1	75229469	75229906		chr1	84618259	84618775		chr1	55911062	55911553
chr1	49242221	49242827		chr1	179334660	179335364		chr1	40839709	40840221		chr1	76489399	76489787		chr1	84764005	84764454		chr1	57773083	57773551
chr1	51433895	51434686		chr1	179846876	179847225		chr1	40915501	40916261		chr1	76619898	76620478		chr1	85319970	85320524		chr1	58857781	58858344
chr1	52035179	52035838		chr1	181068642	181068954		chr1	40916574	40917077		chr1	76641753	76642168		chr1	85424919	85425436		chr1	58990189	58990678
chr1	52456187	52456607		chr1	181294203	181294583		chr1	40942790	40943203		chr1	76733385	76733646		chr1	85763739	85764350		chr1	59039438	59039889
chr1	52498928	52499613		chr1	181365203	181365828		chr1	40974084	40974771		chr1	76760228	76760473		chr1	87082541	87082911		chr1	59323460	59324154
chr1	53067977	53068556		chr1	182218219	182218683		chr1	41093981	41094497		chr1	76960436	76960877		chr1	87511498	87511957		chr1	59388029	59388528
chr1	53163742	53164159		chr1	182228409	182228851		chr1	41131117	41131692		chr1	77747434	77748208		chr1	87597622	87598022		chr1	59485856	59486276
chr1	53308136	53308772		chr1	182270129	182270460		chr1	41267897	41268545		chr1	77836553	77836821		chr1	87800807	87801264		chr1	59512276	59512781
chr1	53387117	53387627		chr1	183163963	183164353		chr1	41284117	41284746		chr1	78148102	78148344		chr1	87869924	87870443		chr1	59612312	59612997
chr1	53392693	53393204		chr1	183885168	183885563		chr1	41469354	41469779		chr1	78245254	78245748		chr1	89239873	89240200		chr1	59798696	59799069
chr1	53662201	53662750		chr1	184129351	184129861		chr1	41707329	41708243		chr1	78443870	78444213		chr1	89506729	89507188		chr1	59942872	59943382
chr1	53703958	53704667		chr1	184836115	184836578		chr1	42204792	42205288		chr1	78536443	78536835		chr1	89740027	89740460		chr1	61508548	61509109
chr1	53878916	53879609		chr1	184861274	184861579		chr1	42217042	42217512		chr1	79506112	79506729		chr1	89930835	89931195		chr1	61515485	61516115
chr1	54204647	54205154		chr1	185529032	185529477		chr1	42272370	42272813		chr1	83052189	83052612		chr1	90077326	90077591		chr1	61736454	61737180
chr1	54752926	54753258		chr1	185605911	185606415		chr1	42328485	42328874		chr1	83575945	83576270		chr1	90123505	90123817		chr1	61767719	61768282
chr1	55007700	55008182		chr1	185659731	185660006		chr1	42385568	42386008		chr1	83966704	83967054		chr1	90184932	90185408		chr1	61784442	61784873
chr1	55264509	55265259		chr1	185956958	185957376		chr1	42748460	42748911		chr1	84618323	84618792		chr1	90190254	90190628		chr1	61797873	61798275
chr1	55593531	55594014		chr1	186590132	186590396		chr1	42846170	42846882		chr1	84621248	84621527		chr1	90286724	90287383		chr1	62207837	62208560
chr1	55911156	55911530		chr1	186708002	186708417		chr1	43397586	43398024		chr1	85038702	85039015		chr1	92831208	92831584		chr1	62248389	62248780
chr1	57773094	57773587		chr1	187353593	187353986		chr1	43423670	43424264		chr1	85319994	85320540		chr1	92951238	92951767		chr1	62737616	62738171
chr1	58990184	58990649		chr1	193670095	193670463		chr1	43855371	43855859		chr1	85424986	85425389		chr1	93004210	93004621		chr1	63153441	63154342
chr1	59039467	59039908		chr1	195164580	195165046		chr1	43889223	43889732		chr1	85435550	85435895		chr1	93446479	93447165		chr1	64239374	64239817
chr1	59388023	59388535		chr1	197745161	197745859		chr1	44457175	44457690		chr1	85763716	85764227		chr1	93507934	93508460		chr1	64935697	64936447
chr1	59485872	59486263		chr1	198125880	198126842		chr1	44495533	44496446		chr1	85787310	85787584		chr1	93913340	93913855		chr1	64970987	64971545
chr1	59798706	59799088		chr1	198590252	198590974		chr1	44678913	44679558		chr1	85930748	85930993		chr1	94073337	94073934		chr1	65016215	65016494
chr1	59942887	59943325		chr1	198610685	198611008		chr1	45186800	45187817		chr1	86032566	86032943		chr1	94081256	94081690		chr1	65292597	65293043
chr1	60392153	60392758		chr1	198638201	198638572		chr1	45275096	45275552		chr1	87082547	87082873		chr1	94158576	94159298		chr1	65342870	65343278
chr1	61508542	61509100		chr1	199058634	199059048		chr1	45279287	45279724		chr1	87216247	87216561		chr1	94283692	94284290		chr1	65422453	65423027
chr1	61515481	61516113		chr1	199910477	199911501		chr1	45477547	45478056		chr1	87239929	87240289		chr1	95007072	95007751		chr1	65614378	65614820
chr1	61736493	61737160		chr1	200847331	200847632		chr1	45792389	45792776		chr1	87511517	87511936		chr1	95319896	95320405		chr1	65859130	65859559
chr1	61767585	61768282		chr1	200858693	200858979		chr1	46663858	46664448		chr1	87543889	87544352		chr1	98519284	98520099		chr1	65861687	65862271
chr1	61784439	61784863		chr1	200874913	200875225		chr1	46751630	46752135		chr1	87597530	87598030		chr1	100504133	100504776		chr1	66277672	66278265
chr1	61797865	61798287		chr1	201423218	201423567		chr1	46806257	46806828		chr1	87869939	87870368		chr1	100696311	100696654		chr1	66603015	66603340
chr1	62207823	62208543		chr1	201476133	201476637		chr1	47082174	47082714		chr1	89209880	89210201		chr1	100843213	100843604		chr1	66648276	66648746
chr1	62248373	62248779		chr1	202779810	202780267		chr1	48463206	48463614		chr1	89506773	89507223		chr1	101005083	101005614		chr1	66680573	66681011
chr1	62737674	62738164		chr1	202927271	202927821		chr1	48559564	48559980		chr1	89916604	89916888		chr1	101547066	101547408		chr1	66713046	66713635
chr1	63153465	63154440		chr1	203590627	203590999		chr1	49242110	49242730		chr1	89930870	89931214		chr1	101643995	101645169		chr1	66724326	66724710
chr1	64212010	64212376		chr1	203643096	203643578		chr1	51433886	51434789		chr1	90077359	90077671		chr1	101701042	101701901		chr1	66749360	66749824
chr1	64239388	64239849		chr1	206725286	206725576		chr1	51435003	51435846		chr1	90184936	90185437		chr1	101756407	101756816		chr1	66766677	66767034
chr1	64935624	64936385		chr1	206753196	206753751		chr1	52456146	52456660		chr1	90228458	90229009		chr1	103627813	103628339		chr1	66796430	66796727
chr1	65210273	65211147		chr1	206763440	206763837		chr1	52498836	52499633		chr1	90321275	90321622		chr1	108017361	108018009		chr1	66865640	66866140
chr1	65342882	65343127		chr1	206912924	206913435		chr1	52607498	52608279		chr1	92138125	92138605		chr1	108478032	108478521		chr1	66902066	66902615
chr1	65422462	65422841		chr1	206939687	206940067		chr1	53098705	53099150		chr1	92219915	92220372		chr1	108506147	108506710		chr1	67519146	67520255
chr1	65613297	65613870		chr1	207509732	207510638		chr1	53163775	53164314		chr1	92270122	92270514		chr1	109047048	109047749		chr1	67628600	67629033
chr1	65614250	65614896		chr1	208005164	208005522		chr1	53308198	53308864		chr1	92831207	92831511		chr1	110052007	110052359		chr1	67637614	67638022
chr1	65696520	65696975		chr1	209924934	209925622		chr1	53387119	53387666		chr1	92939570	92940046		chr1	110163504	110163956		chr1	67740281	67740798
chr1	65859091	65859560		chr1	209942812	209943103		chr1	53392733	53393227		chr1	93003617	93003873		chr1	111173898	111174293		chr1	67751788	67752249
chr1	65861687	65862134		chr1	210484659	210484874		chr1	53662201	53662779		chr1	93004328	93004622		chr1	111417902	111418406		chr1	67769780	67770038
chr1	66277693	66278179		chr1	210506098	210506547		chr1	53703967	53704634		chr1	93050024	93050308		chr1	111423413	111423857		chr1	67772829	67773354
chr1	66296107	66296408		chr1	210547061	210547807		chr1	53878873	53879702		chr1	93507989	93508395		chr1	111888878	111889458		chr1	67780371	67780817
chr1	66602986	66603333		chr1	210619854	210620220		chr1	54204634	54205224		chr1	93913492	93913925		chr1	112050051	112050695		chr1	67798510	67799138
chr1	66648244	66648560		chr1	210637908	210638465		chr1	54752980	54753274		chr1	94073346	94073869		chr1	112135280	112135939		chr1	67966169	67966566
chr1	66680568	66681006		chr1	211307377	211307883		chr1	54953868	54954241		chr1	94081436	94081745		chr1	113008682	113009196		chr1	68201923	68202384
chr1	66696896	66697205		chr1	211402398	211402727		chr1	55007702	55008426		chr1	94158603	94159208		chr1	113217002	113217491		chr1	70532514	70532804
chr1	66713047	66713591		chr1	212740258	212740747		chr1	55264518	55265118		chr1	94173522	94173779		chr1	113689412	113689875		chr1	70635138	70635445
chr1	66724263	66724670		chr1	212838697	212839033		chr1	55538810	55539186		chr1	94503267	94503611		chr1	114471689	114472830		chr1	70970055	70970332
chr1	66741847	66742193		chr1	212851854	212852270		chr1	55593496	55594066		chr1	94849443	94849899		chr1	116671216	116671671		chr1	72750203	72750745
chr1	66749349	66749746		chr1	212864857	212865378		chr1	55911055	55911563		chr1	95007099	95007754		chr1	116681509	116681956		chr1	75229513	75229918
chr1	66766620	66767126		chr1	214601053	214601599		chr1	57154160	57154652		chr1	95508892	95509255		chr1	116694548	116695041		chr1	76081275	76081991
chr1	66815777	66816199		chr1	214612797	214613402		chr1	57773037	57773480		chr1	96828194	96828558		chr1	117057665	117057989		chr1	76619761	76620719
chr1	66865583	66866091		chr1	217655676	217656170		chr1	58857798	58858130		chr1	98519490	98520038		chr1	117099199	117099480		chr1	76733383	76733653
chr1	66902165	66902604		chr1	217794199	217794499		chr1	58990159	58990680		chr1	99279358	99279758		chr1	117113451	117113832		chr1	77333774	77334429
chr1	66911311	66911645		chr1	218550530	218551072		chr1	59039366	59039906		chr1	99430776	99431254		chr1	117281337	117281754		chr1	77747429	77748159
chr1	67519083	67520253		chr1	220334433	220334809		chr1	59118209	59118425		chr1	100217628	100218027		chr1	117305925	117306387		chr1	78147926	78148343
chr1	67625002	67625332		chr1	221885625	221885874		chr1	59323695	59324181		chr1	100286209	100286597		chr1	117312137	117312638		chr1	78224748	78225174
chr1	67628640	67628995		chr1	222002863	222003393		chr1	59388012	59388523		chr1	100504287	100504769		chr1	117369795	117370415		chr1	78245162	78245887
chr1	67637592	67638007		chr1	222013103	222013496		chr1	59485841	59486268		chr1	100696316	100696700		chr1	117544080	117544581		chr1	78354331	78354794
chr1	67740282	67740815		chr1	222167668	222168026		chr1	59612365	59612806		chr1	100843215	100843870		chr1	117619875	117620211		chr1	78443881	78444307
chr1	67751731	67752177		chr1	222638586	222639131		chr1	59798710	59799110		chr1	100915020	100915412		chr1	121260835	121261650		chr1	79506191	79506726
chr1	67760548	67760986		chr1	222763053	222763527		chr1	59942928	59943352		chr1	101046759	101047074		chr1	145039658	145040249		chr1	79518723	79518954
chr1	67769770	67770076		chr1	222826764	222827264		chr1	60392065	60392734		chr1	101633531	101633815		chr1	145291496	145291976		chr1	83966686	83967022
chr1	67780222	67780806		chr1	222988104	222988690		chr1	61364607	61365036		chr1	101644118	101645219		chr1	145548680	145549295		chr1	84315101	84315574
chr1	67798518	67799145		chr1	223363422	223364048		chr1	61508543	61509217		chr1	101664637	101665179		chr1	145610576	145611326		chr1	84618362	84618792
chr1	67805339	67805949		chr1	223403391	223404126		chr1	61515490	61516191		chr1	101756508	101756810		chr1	146555750	146556764		chr1	85319951	85320553
chr1	67966106	67966573		chr1	223418006	223418352		chr1	61736280	61737199		chr1	101759237	101759531		chr1	147016854	147017289		chr1	85424954	85425339
chr1	68201734	68202351		chr1	223537497	223538004		chr1	61767643	61768268		chr1	101836766	101837085		chr1	151031879	151032188		chr1	85435487	85435877
chr1	68298833	68299416		chr1	223914337	223914717		chr1	61784428	61784845		chr1	101961652	101962057		chr1	151512625	151513004		chr1	85462607	85463311
chr1	70970038	70970488		chr1	224019503	224020088		chr1	61797869	61798268		chr1	103627836	103628396		chr1	151956777	151957269		chr1	85513966	85514443
chr1	71150931	71151420		chr1	224370042	224370383		chr1	62207773	62208717		chr1	104059351	104059848		chr1	151966172	151966823		chr1	85763749	85764356
chr1	71512765	71513544		chr1	224370656	224371318		chr1	62248379	62248783		chr1	108017417	108017988		chr1	153545177	153545518		chr1	86032606	86032909
chr1	72750190	72750766		chr1	224685792	224686246		chr1	62737525	62738283		chr1	108478064	108478518		chr1	154130104	154130615		chr1	87082584	87082909
chr1	75229509	75229923		chr1	224811536	224811949		chr1	63153208	63154442		chr1	108506127	108506560		chr1	154277457	154277859		chr1	87511505	87511979
chr1	76080335	76080776		chr1	225662773	225663115		chr1	64211971	64212413		chr1	109047066	109047784		chr1	154359128	154359657		chr1	87543982	87544466
chr1	76081235	76081897		chr1	226270995	226271534		chr1	64239386	64239913		chr1	109133560	109133845		chr1	155023229	155023907		chr1	87597638	87598018
chr1	76619755	76620535		chr1	226297619	226297931		chr1	64935537	64936487		chr1	110778973	110779210		chr1	155145552	155146065		chr1	87800884	87801323
chr1	76760252	76760659		chr1	226373914	226374692		chr1	65016275	65016505		chr1	110929849	110930141		chr1	155505912	155506471		chr1	87869960	87870339
chr1	77333759	77334407		chr1	227015699	227016123		chr1	65210218	65211181		chr1	111417910	111418411		chr1	155880999	155881402		chr1	89506773	89507209
chr1	77747458	77748213		chr1	227177965	227178206		chr1	65292635	65293051		chr1	111423364	111423890		chr1	156066635	156067211		chr1	89592771	89593132
chr1	78147923	78148336		chr1	227730097	227730568		chr1	65329841	65330057		chr1	112135407	112135871		chr1	156096798	156097291		chr1	89738523	89738782
chr1	78224734	78225169		chr1	227751090	227751678		chr1	65422477	65422932		chr1	112143494	112143707		chr1	159037980	159038434		chr1	89930851	89931191
chr1	78245110	78245863		chr1	227954030	227954351		chr1	65466968	65467352		chr1	112146612	112146968		chr1	159824349	159824949		chr1	90077341	90077629
chr1	78443877	78444305		chr1	227961894	227962331		chr1	65613144	65613878		chr1	112447491	112447857		chr1	159895251	159895669		chr1	90123511	90123828
chr1	79115237	79115595		chr1	228122437	228122932		chr1	65614276	65614909		chr1	114301805	114302598		chr1	160592933	160593438		chr1	90184955	90185510
chr1	79518690	79518954		chr1	228247289	228247823		chr1	65859058	65859570		chr1	114471726	114472655		chr1	161008498	161008902		chr1	90190187	90190621
chr1	83284876	83285403		chr1	228290792	228291263		chr1	65861696	65862250		chr1	115641798	115642449		chr1	161146869	161147293		chr1	90228458	90228965
chr1	83966676	83967079		chr1	228929946	228930213		chr1	66277673	66278235		chr1	116191584	116191921		chr1	161275821	161276481		chr1	90286345	90287394
chr1	84315057	84315580		chr1	228996882	228997276		chr1	66296117	66296383		chr1	116671273	116671671		chr1	161283922	161284428		chr1	91988950	91989340
chr1	84609691	84610200		chr1	230562010	230562483		chr1	66602932	66603361		chr1	116681563	116682080		chr1	161736060	161736520		chr1	92138244	92138641
chr1	84618307	84618784		chr1	231004061	231004284		chr1	66648232	66648638		chr1	116694612	116695038		chr1	161993472	161993976		chr1	92219911	92220244
chr1	84907919	84908265		chr1	231108584	231109004		chr1	66689378	66689791		chr1	116920465	116920943		chr1	162039173	162039716		chr1	92939700	92940081
chr1	85319989	85320498		chr1	231175619	231176293		chr1	66696896	66697215		chr1	117057648	117057984		chr1	162467371	162468219		chr1	92951260	92951788
chr1	85424926	85425389		chr1	232941162	232941665		chr1	66713040	66713620		chr1	117081166	117081656		chr1	165732699	165732976		chr1	93003619	93003873
chr1	85435489	85435953		chr1	233248767	233249172		chr1	66724331	66724711		chr1	117099134	117099566		chr1	166135785	166136254		chr1	93004142	93004631
chr1	85462610	85463073		chr1	233430867	233431472		chr1	66749370	66749824		chr1	117281395	117281731		chr1	167416858	167417349		chr1	93049988	93050303
chr1	85513694	85514495		chr1	234321808	234322064		chr1	66766621	66767040		chr1	117306005	117306371		chr1	167486834	167487270		chr1	93427968	93428352
chr1	85763708	85764248		chr1	234745743	234746081		chr1	66796394	66796720		chr1	117312148	117312599		chr1	167772718	167773059		chr1	93446489	93447074
chr1	85787326	85787627		chr1	234866772	234867560		chr1	66817250	66817937		chr1	117369806	117370224		chr1	168206498	168206930		chr1	93507879	93508468
chr1	85930138	85930978		chr1	235062454	235062935		chr1	66865562	66866129		chr1	117544138	117544563		chr1	168378171	168378532		chr1	94073346	94073939
chr1	86042345	86042890		chr1	235116365	235116982		chr1	66902162	66902615		chr1	117619910	117620248		chr1	168960836	168961462		chr1	94158650	94159296
chr1	87082561	87082874		chr1	235370165	235370897		chr1	66911122	66911760		chr1	145039784	145040248		chr1	169013495	169013927		chr1	94503365	94503739
chr1	87205720	87206156		chr1	235656085	235656704		chr1	67084145	67084438		chr1	145291652	145291959		chr1	169281326	169281720		chr1	94702773	94703494
chr1	87240002	87240268		chr1	236051473	236051913		chr1	67191655	67192060		chr1	145548905	145549310		chr1	169359482	169359966		chr1	94849353	94849898
chr1	87510570	87510855		chr1	236162627	236163099		chr1	67519371	67520289		chr1	146555842	146556530		chr1	169461082	169461471		chr1	95007084	95007765
chr1	87511441	87512061		chr1	236447592	236447940		chr1	67624930	67625319		chr1	147016884	147017280		chr1	169680548	169680901		chr1	95319912	95320396
chr1	87543957	87544345		chr1	236687103	236687399		chr1	67628603	67629018		chr1	147142442	147142945		chr1	171786731	171787326		chr1	95582921	95583619
chr1	87617637	87618028		chr1	236849467	236849900		chr1	67637538	67638022		chr1	150254547	150254993		chr1	172307339	172307998		chr1	98519488	98520139
chr1	87800754	87801340		chr1	237433248	237433621		chr1	67740258	67740884		chr1	150294869	150295153		chr1	172327571	172328080		chr1	99279374	99279873
chr1	87869950	87870364		chr1	239750348	239750758		chr1	67751840	67752211		chr1	150895086	150895354		chr1	172639754	172640162		chr1	100217611	100218049
chr1	88646296	88646633		chr1	239882222	239882622		chr1	67772796	67773281		chr1	151118971	151119502		chr1	172668266	172668645		chr1	100843144	100843638
chr1	88676141	88676563		chr1	239955390	239955894		chr1	67780333	67780795		chr1	151162462	151162818		chr1	172807482	172807904		chr1	101004598	101005592
chr1	89506787	89507228		chr1	239977576	239977936		chr1	67798510	67799175		chr1	151284090	151284413		chr1	172864173	172864653		chr1	101644002	101645156
chr1	89512151	89512659		chr1	240775170	240775743		chr1	68201884	68202401		chr1	151447701	151448013		chr1	173164661	173165148		chr1	101664679	101665177
chr1	89592412	89592992		chr1	240957320	240957745		chr1	70532431	70532816		chr1	151512476	151512968		chr1	173519929	173520369		chr1	101701047	101701608
chr1	89664370	89664738		chr1	243585159	243585503		chr1	70537856	70538332		chr1	151735788	151736183		chr1	174933613	174934044		chr1	101756549	101756808
chr1	89738384	89738778		chr1	243966979	243967265		chr1	70635144	70635533		chr1	151945426	151945788		chr1	174998622	174999017		chr1	101836628	101837226
chr1	89740194	89740503		chr1	244763198	244763666		chr1	71512798	71513648		chr1	153517528	153517803		chr1	175161731	175162279		chr1	101854754	101855001
chr1	89916611	89917020		chr1	245319624	245320121		chr1	72750190	72750834		chr1	153545076	153545547		chr1	178511534	178512241		chr1	103627890	103628275
chr1	89930859	89931205		chr1	246280695	246281169		chr1	73089093	73089467		chr1	154130204	154130619		chr1	178694056	178694737		chr1	108478036	108478527
chr1	90077349	90077629		chr1	246493113	246493598		chr1	75229472	75229963		chr1	154277351	154277781		chr1	179003559	179004190		chr1	108506164	108506727
chr1	90123517	90123894		chr1	246862348	246862743		chr1	76080317	76080875		chr1	154359051	154359508		chr1	179049983	179050378		chr1	108507510	108508083
chr1	90184992	90185410		chr1	247038690	247038978		chr1	76081248	76082047		chr1	154757478	154757855		chr1	179050862	179051441		chr1	109047042	109047767
chr1	90190270	90190607		chr1	247241652	247242304		chr1	76619773	76620552		chr1	155164275	155164950		chr1	179098816	179099403		chr1	110163318	110163786
chr1	90228443	90229038		chr1	247494884	247495225		chr1	76641754	76642140		chr1	155505899	155506466		chr1	179334643	179335544		chr1	110198454	110199071
chr1	90286309	90287376		chr1	247570505	247570868		chr1	76760236	76760475		chr1	155881053	155881400		chr1	179783817	179784664		chr1	110210495	110210888
chr1	90321324	90321623		chr1	247573263	247573637		chr1	76796595	76797098		chr1	155916045	155916304		chr1	180541007	180541713		chr1	110333352	110333824
chr1	91988971	91989340		chr1	248020459	248021084		chr1	77333737	77334545		chr1	156066574	156067122		chr1	180554686	180555069		chr1	110778948	110779209
chr1	92138138	92138669		chr1	249087842	249088149		chr1	77747401	77748261		chr1	156096854	156097376		chr1	180923111	180923686		chr1	111173948	111174401
chr1	92341744	92342029		chr10	1140291	1140656		chr1	77836587	77836894		chr1	157812830	157813237		chr1	181013504	181013926		chr1	111417866	111418379
chr1	92495377	92496003		chr10	1155976	1156588		chr1	78245195	78245929		chr1	158119502	158119786		chr1	181068677	181068959		chr1	111423297	111423834
chr1	92939680	92940155		chr10	3270060	3270374		chr1	78443876	78444217		chr1	158939024	158939450		chr1	181110602	181110926		chr1	111888839	111889149
chr1	92941810	92942115		chr10	3894548	3895010		chr1	78511451	78512097		chr1	158979460	158980091		chr1	181294193	181294598		chr1	112135424	112135901
chr1	92951270	92951838		chr10	5333736	5334103		chr1	79083404	79083662		chr1	159037961	159038309		chr1	181365206	181365846		chr1	112146673	112147007
chr1	93004300	93004640		chr10	5359555	5360016		chr1	79506176	79506729		chr1	159824473	159824925		chr1	181905711	181906501		chr1	112281482	112282305
chr1	93050020	93050283		chr10	5489609	5489866		chr1	79518583	79518963		chr1	160254694	160255068		chr1	182218119	182218680		chr1	114301515	114302491
chr1	93427985	93428322		chr10	5708386	5708815		chr1	83052176	83052610		chr1	160424195	160424595		chr1	182228419	182228933		chr1	114471797	114472873
chr1	93507908	93508460		chr10	6125558	6126128		chr1	83966656	83967107		chr1	160593015	160593324		chr1	182270103	182270450		chr1	115631888	115632427
chr1	93645173	93645627		chr10	6312280	6312681		chr1	84158148	84158940		chr1	161152136	161152403		chr1	182598748	182599183		chr1	115641692	115642439
chr1	94073337	94073910		chr10	7234964	7235456		chr1	84315169	84315740		chr1	161275826	161276246		chr1	182650058	182650340		chr1	116671229	116671639
chr1	94081415	94081723		chr10	8173250	8173626		chr1	84609725	84610184		chr1	161283984	161284411		chr1	183163922	183164617		chr1	116681528	116681993
chr1	94158592	94159295		chr10	8284406	8284749		chr1	84618306	84618788		chr1	161762607	161762890		chr1	183559483	183560140		chr1	116694566	116695099
chr1	94173506	94173815		chr10	8367500	8367782		chr1	84763989	84764772		chr1	162039315	162039893		chr1	183621284	183621738		chr1	116920416	116920977
chr1	94182494	94182832		chr10	8380308	8380708		chr1	84907983	84908302		chr1	162467383	162468062		chr1	183885028	183885459		chr1	117057609	117057989
chr1	94374337	94374819		chr10	9052081	9052385		chr1	85038719	85039030		chr1	162508681	162509049		chr1	184006244	184006738		chr1	117099097	117099610
chr1	94702944	94703510		chr10	9066167	9066507		chr1	85319994	85320536		chr1	165732689	165732982		chr1	184129398	184129878		chr1	117113109	117113805
chr1	94849409	94849887		chr10	9123923	9124288		chr1	85358218	85359189		chr1	166053019	166053435		chr1	184836019	184836612		chr1	117281373	117281882
chr1	95006985	95007781		chr10	9133555	9133991		chr1	85424986	85425438		chr1	166921545	166922007		chr1	184851223	184851756		chr1	117306051	117306380
chr1	95319906	95320424		chr10	10460296	10460669		chr1	85435375	85435945		chr1	167416872	167417268		chr1	184859551	184859980		chr1	117307244	117307490
chr1	95582906	95583646		chr10	12164615	12165086		chr1	85462608	85463275		chr1	167772606	167773026		chr1	185528962	185529450		chr1	117312148	117312629
chr1	96828202	96828496		chr10	14227523	14228020		chr1	85513889	85514620		chr1	168378194	168378470		chr1	185605820	185606442		chr1	117369766	117370418
chr1	98519384	98520123		chr10	14625280	14625711		chr1	85763728	85764388		chr1	168500954	168501256		chr1	185659608	185660050		chr1	117544189	117544540
chr1	99279279	99279887		chr10	14701619	14702124		chr1	85787306	85787634		chr1	168960835	168961478		chr1	185956863	185957450		chr1	117619926	117620357
chr1	99469888	99470557		chr10	15165639	15166096		chr1	87082491	87082917		chr1	169013639	169013876		chr1	186590115	186590546		chr1	118198854	118199149
chr1	100217568	100218140		chr10	15412978	15413415		chr1	87205555	87206115		chr1	169097845	169098177		chr1	186649222	186650067		chr1	121260915	121261578
chr1	100765005	100765377		chr10	15901889	15902786		chr1	87511521	87511989		chr1	169108089	169108467		chr1	186708006	186708435		chr1	145039747	145040264
chr1	100843194	100843514		chr10	17065452	17066079		chr1	87543935	87544501		chr1	169132361	169132672		chr1	192500225	192500612		chr1	145096243	145096700
chr1	100915068	100915433		chr10	17067661	17067918		chr1	87597423	87598018		chr1	169359554	169359932		chr1	192520118	192520570		chr1	145291654	145291922
chr1	101004863	101005621		chr10	17068729	17069271		chr1	87800800	87801355		chr1	169460993	169461454		chr1	192578224	192578722		chr1	145548866	145549302
chr1	101415112	101415457		chr10	17258219	17258634		chr1	87869932	87870327		chr1	171786812	171787331		chr1	192905646	192906074		chr1	145610741	145611285
chr1	101547079	101547397		chr10	17486152	17486489		chr1	88646295	88646623		chr1	171846934	171847218		chr1	192952588	192952977		chr1	146555704	146556566
chr1	101644113	101645161		chr10	17658945	17659677		chr1	89506762	89507227		chr1	171852981	171853390		chr1	193380943	193381220		chr1	147016864	147017176
chr1	101664640	101665186		chr10	22605150	22605557		chr1	89592305	89593121		chr1	172103271	172103668		chr1	193427766	193428130		chr1	147142295	147142967
chr1	101701035	101701466		chr10	22972121	22972652		chr1	89664079	89664723		chr1	172307336	172308004		chr1	193506708	193507274		chr1	147735549	147736335
chr1	101749623	101750016		chr10	26719692	26720094		chr1	89738516	89738780		chr1	172327623	172328385		chr1	193670097	193670467		chr1	149982447	149982958
chr1	101756522	101756885		chr10	26736353	26736713		chr1	89740207	89740428		chr1	172363287	172363566		chr1	194021453	194022085		chr1	150185796	150186307
chr1	101759092	101759515		chr10	27010432	27010838		chr1	89930845	89931264		chr1	172380910	172381314		chr1	195164582	195165054		chr1	150534560	150534931
chr1	101836707	101837181		chr10	27529335	27529764		chr1	90011093	90011503		chr1	172420325	172420704		chr1	196692574	196692913		chr1	151031859	151032245
chr1	103627909	103628283		chr10	28031172	28031615		chr1	90077343	90077622		chr1	172668258	172668651		chr1	197450248	197450722		chr1	151042876	151043349
chr1	108017525	108017966		chr10	28623834	28624387		chr1	90123519	90123865		chr1	172807526	172807898		chr1	197745071	197746010		chr1	151118977	151119480
chr1	108478017	108478516		chr10	29077187	29077506		chr1	90184934	90185467		chr1	172836476	172836853		chr1	198125909	198126794		chr1	151162198	151162844
chr1	109047046	109047785		chr10	30725840	30726231		chr1	90190267	90190615		chr1	172864163	172864606		chr1	198171439	198171880		chr1	151284069	151284502
chr1	109940447	109940838		chr10	30990333	30990871		chr1	90228454	90228972		chr1	172871950	172872309		chr1	198227658	198227960		chr1	151447705	151447993
chr1	110163508	110163824		chr10	31892279	31892828		chr1	90286230	90287599		chr1	173267058	173267505		chr1	198610684	198611037		chr1	151512556	151513005
chr1	110198415	110199070		chr10	31996536	31996852		chr1	91988855	91989350		chr1	173519951	173520337		chr1	198638196	198638499		chr1	151735597	151736235
chr1	110210512	110210911		chr10	32034558	32035002		chr1	92138118	92138656		chr1	174933575	174934238		chr1	198703376	198703943		chr1	151966069	151966613
chr1	110333338	110333767		chr10	32533422	32533846		chr1	92150070	92150718		chr1	174998612	174999254		chr1	199195279	199195706		chr1	153517482	153517964
chr1	110778945	110779284		chr10	32621204	32621639		chr1	92219959	92220372		chr1	175161866	175162239		chr1	199910705	199911371		chr1	153538957	153539431
chr1	111173952	111174284		chr10	32702470	32702831		chr1	92495338	92496186		chr1	175178785	175179210		chr1	200594511	200594911		chr1	153777838	153778178
chr1	111417841	111418406		chr10	33409618	33409976		chr1	92781433	92781925		chr1	175997088	175997486		chr1	200835609	200836116		chr1	154130186	154130603
chr1	111423428	111423887		chr10	33423081	33423465		chr1	92939708	92940069		chr1	178511757	178512219		chr1	200847185	200847666		chr1	154155600	154155978
chr1	111888838	111889374		chr10	33654820	33655129		chr1	92951030	92951912		chr1	179003721	179004195		chr1	200849419	200849826		chr1	154757429	154757869
chr1	112039062	112039326		chr10	43616331	43616673		chr1	93003607	93003912		chr1	179049997	179050325		chr1	200858689	200859004		chr1	154927627	154928015
chr1	112135432	112135868		chr10	44143832	44144602		chr1	93004160	93004651		chr1	179050898	179051386		chr1	200874823	200875261		chr1	154989743	154990248
chr1	112143475	112143806		chr10	50385428	50385860		chr1	93427971	93428375		chr1	179334644	179335354		chr1	201083245	201083925		chr1	155023492	155023943
chr1	112281790	112282416		chr10	51572139	51572542		chr1	93507851	93508478		chr1	179783823	179784438		chr1	201423216	201423583		chr1	155164303	155164907
chr1	113008737	113009162		chr10	52156458	52157173		chr1	93913427	93914573		chr1	179852911	179853217		chr1	201476009	201476535		chr1	155505890	155506474
chr1	113912383	113912609		chr10	52177926	52178222		chr1	94073342	94073922		chr1	180100710	180100987		chr1	202927168	202927783		chr1	155881048	155881522
chr1	113933594	113934046		chr10	52192401	52192754		chr1	94081319	94081697		chr1	180541260	180541683		chr1	202995372	202995969		chr1	156023665	156024092
chr1	114301611	114302591		chr10	52287297	52287551		chr1	94147062	94147637		chr1	180923262	180923551		chr1	203590622	203591092		chr1	156066644	156067136
chr1	114471737	114473449		chr10	52396381	52396635		chr1	94158544	94159332		chr1	180983646	180984044		chr1	203643134	203643627		chr1	156096800	156097291
chr1	115631759	115632372		chr10	60042379	60042775		chr1	94173504	94173883		chr1	181002787	181003183		chr1	204463256	204464222		chr1	156192676	156193146
chr1	115641770	115642530		chr10	61640723	61641199		chr1	94702816	94703486		chr1	181068547	181068955		chr1	204475534	204475786		chr1	156561553	156561910
chr1	116184315	116185120		chr10	61997740	61998244		chr1	94849338	94849910		chr1	181110603	181110964		chr1	204776257	204776739		chr1	156629854	156630186
chr1	116518861	116519483		chr10	63703436	63703950		chr1	95006999	95007781		chr1	181294183	181294574		chr1	205819046	205819581		chr1	158119491	158119846
chr1	116671252	116671676		chr10	63810852	63811127		chr1	95319878	95320425		chr1	181365260	181365816		chr1	206290127	206290527		chr1	158979353	158979950
chr1	116681385	116682081		chr10	63945913	63946311		chr1	95582924	95583586		chr1	181905742	181906270		chr1	206725277	206725608		chr1	159037963	159038360
chr1	116694566	116695146		chr10	64028194	64028901		chr1	98064973	98065305		chr1	182158885	182159191		chr1	206753259	206753743		chr1	159824419	159824931
chr1	116800158	116800412		chr10	64485927	64486248		chr1	98519234	98520128		chr1	182218137	182218675		chr1	206763295	206763950		chr1	159895126	159895615
chr1	116920476	116920873		chr10	64571124	64571573		chr1	99279317	99279921		chr1	182228438	182228885		chr1	206912941	206913446		chr1	160592989	160593288
chr1	117057666	117058079		chr10	64933668	64933952		chr1	99469803	99470776		chr1	182270120	182270481		chr1	206939705	206940019		chr1	161008518	161008875
chr1	117099191	117099525		chr10	65224899	65225766		chr1	100286137	100286583		chr1	182270968	182271280		chr1	206942806	206943119		chr1	161123467	161124050
chr1	117113032	117113815		chr10	65280813	65281835		chr1	100696333	100696711		chr1	182598766	182599145		chr1	206957766	206958103		chr1	161155159	161155439
chr1	117280178	117280805		chr10	65467071	65467403		chr1	100764985	100765584		chr1	183155138	183155515		chr1	207271185	207271750		chr1	161275807	161276281
chr1	117281342	117281863		chr10	65800987	65801456		chr1	100843123	100843640		chr1	183559486	183559930		chr1	207509819	207510740		chr1	161283924	161284432
chr1	117306040	117306375		chr10	70715418	70716315		chr1	100909619	100910068		chr1	183621280	183621735		chr1	207536623	207537300		chr1	162039304	162039729
chr1	117307171	117307497		chr10	70757539	70757792		chr1	100915020	100915463		chr1	183810758	183811007		chr1	207818149	207818633		chr1	162467357	162468184
chr1	117312215	117312614		chr10	70805249	70805613		chr1	100929239	100929685		chr1	183885183	183885500		chr1	207997158	207997584		chr1	162804947	162805266
chr1	117369660	117370287		chr10	71022066	71022342		chr1	101004774	101005732		chr1	184006262	184007042		chr1	208005156	208005630		chr1	165732704	165732965
chr1	117544117	117544598		chr10	71922372	71922824		chr1	101415168	101415476		chr1	184129402	184129828		chr1	208777659	208778173		chr1	165796740	165797594
chr1	118077611	118078048		chr10	72142301	72142599		chr1	101547111	101547433		chr1	184460754	184461247		chr1	209212701	209213223		chr1	166944640	166945261
chr1	118198686	118199262		chr10	72338126	72338471		chr1	101644050	101645192		chr1	184836093	184836655		chr1	209924952	209925715		chr1	167416807	167417377
chr1	121260762	121261699		chr10	73078755	73079143		chr1	101664652	101665239		chr1	184851277	184851666		chr1	210506084	210506633		chr1	167424616	167425153
chr1	145039692	145040248		chr10	73508549	73508931		chr1	101701026	101701544		chr1	184859564	184860001		chr1	210547037	210547679		chr1	167486683	167487240
chr1	145096217	145096701		chr10	73533267	73533633		chr1	101836690	101837216		chr1	185408830	185409534		chr1	210619824	210620378		chr1	167772540	167772993
chr1	145291649	145292014		chr10	74008350	74008869		chr1	101854756	101855112		chr1	185529019	185529492		chr1	210637916	210638460		chr1	168206597	168206891
chr1	145548689	145549374		chr10	74057536	74058072		chr1	102033360	102033589		chr1	185605868	185606451		chr1	211307277	211307921		chr1	168378186	168378532
chr1	145610765	145611283		chr10	74091768	74092059		chr1	103627879	103628394		chr1	185659662	185660109		chr1	211402287	211402700		chr1	168500953	168501221
chr1	146555670	146556748		chr10	74927705	74928334		chr1	108017349	108018000		chr1	185709160	185709418		chr1	211478339	211478778		chr1	168960928	168961249
chr1	147142421	147143011		chr10	75118251	75118662		chr1	108363972	108364468		chr1	185956932	185957515		chr1	212003631	212004397		chr1	169108109	169108627
chr1	147735556	147736345		chr10	75490009	75490518		chr1	108478068	108478534		chr1	186047509	186047810		chr1	212434178	212434656		chr1	169281400	169281769
chr1	150121759	150122332		chr10	79789198	79789620		chr1	108506104	108506599		chr1	186259333	186259742		chr1	212740334	212740866		chr1	169359509	169359932
chr1	150185833	150186198		chr10	80338761	80339026		chr1	109047043	109047896		chr1	186270600	186270869		chr1	212769406	212770016		chr1	169396383	169396840
chr1	150534560	150534989		chr10	80733229	80733785		chr1	109133620	109133917		chr1	186277411	186277760		chr1	212838782	212839036		chr1	169461057	169461456
chr1	150585949	150586298		chr10	81046074	81046465		chr1	109187531	109187907		chr1	186411812	186412195		chr1	212864852	212865444		chr1	169680508	169680907
chr1	150946930	150947576		chr10	81107070	81107557		chr1	109656369	109656833		chr1	186590129	186590404		chr1	212894773	212895284		chr1	171763133	171763541
chr1	151031854	151032203		chr10	81265433	81265941		chr1	109792158	109792549		chr1	186649245	186649777		chr1	213123663	213124219		chr1	171786756	171787305
chr1	151042870	151043259		chr10	81838308	81839144		chr1	109940342	109940896		chr1	186669862	186670247		chr1	213256295	213256635		chr1	172239784	172240040
chr1	151103735	151104036		chr10	82295497	82296042		chr1	110163388	110163934		chr1	186708002	186708416		chr1	214601071	214601599		chr1	172307303	172308004
chr1	151118960	151119522		chr10	86053463	86053754		chr1	110198423	110199123		chr1	186709553	186709783		chr1	214612715	214613377		chr1	172327585	172328340
chr1	151162235	151162826		chr10	88699179	88699572		chr1	110210495	110210927		chr1	187305919	187306277		chr1	217655684	217656459		chr1	172668228	172668672
chr1	151284048	151284509		chr10	89521560	89521956		chr1	110333337	110333718		chr1	192499441	192499708		chr1	217794171	217794531		chr1	172677594	172677916
chr1	151299758	151300167		chr10	89877052	89877300		chr1	111173890	111174293		chr1	192500213	192500622		chr1	218337729	218338538		chr1	172715454	172715820
chr1	151430956	151431541		chr10	89912497	89912825		chr1	111217153	111217778		chr1	192578293	192578568		chr1	218525037	218525333		chr1	172807482	172807991
chr1	151512546	151512988		chr10	90030980	90031542		chr1	111417834	111418310		chr1	192609002	192609459		chr1	218550531	218551126		chr1	172864061	172864638
chr1	151735729	151736221		chr10	90430267	90430647		chr1	111888749	111889444		chr1	192873620	192873940		chr1	219191226	219191759		chr1	173267006	173267445
chr1	151956828	151957219		chr10	90763143	90763375		chr1	112135376	112135894		chr1	192905672	192906080		chr1	219362551	219363041		chr1	173424315	173424646
chr1	151966068	151966741		chr10	91565269	91565779		chr1	112146658	112146991		chr1	192952585	192953042		chr1	219498317	219498871		chr1	173519951	173520407
chr1	153517529	153517964		chr10	91987044	91987441		chr1	112281773	112282265		chr1	192955240	192955504		chr1	220701376	220701942		chr1	174122459	174123056
chr1	153538944	153539411		chr10	92617249	92617833		chr1	113008652	113009148		chr1	193380957	193381247		chr1	220906440	220906843		chr1	174998628	174999289
chr1	153777755	153778122		chr10	93704576	93705023		chr1	113217051	113217454		chr1	193427690	193428243		chr1	220983686	220983933		chr1	175161831	175162263
chr1	153939802	153940385		chr10	94351241	94351723		chr1	114301553	114302072		chr1	193506809	193507250		chr1	221613347	221613766		chr1	176133381	176133760
chr1	153949684	153950498		chr10	95653465	95653989		chr1	114326762	114327231		chr1	193670056	193670486		chr1	221885484	221885945		chr1	178511550	178512259
chr1	154130160	154130552		chr10	96943275	96943854		chr1	114471712	114473011		chr1	193775443	193775834		chr1	221967657	221968129		chr1	178694026	178695040
chr1	154154625	154155375		chr10	96995788	96996569		chr1	115641534	115642441		chr1	194307673	194308002		chr1	222002885	222003514		chr1	179003724	179004209
chr1	154277452	154277746		chr10	97592040	97592427		chr1	116184303	116184822		chr1	195164543	195165034		chr1	222013115	222013629		chr1	179006160	179006663
chr1	154732901	154733319		chr10	97803022	97803570		chr1	116191620	116192025		chr1	197745077	197745992		chr1	222167597	222168276		chr1	179050887	179051429
chr1	154757253	154757819		chr10	97822934	97823250		chr1	116518615	116519588		chr1	198125911	198126832		chr1	222638626	222639271		chr1	179098783	179099344
chr1	155023329	155024014		chr10	97833494	97833883		chr1	116549017	116549545		chr1	198227653	198227950		chr1	222763013	222763684		chr1	179197589	179197957
chr1	155145537	155146113		chr10	97849516	97850167		chr1	116671256	116671760		chr1	198327107	198327476		chr1	222826739	222827328		chr1	179268126	179268523
chr1	155163169	155163710		chr10	98348727	98349163		chr1	116681547	116682236		chr1	198610687	198611014		chr1	222988094	222988803		chr1	179334638	179335391
chr1	155164326	155164770		chr10	98738353	98738722		chr1	116694571	116695066		chr1	198638190	198638507		chr1	223363598	223364049		chr1	179783831	179784410
chr1	155506011	155506442		chr10	99160853	99161238		chr1	116920404	116920913		chr1	198682282	198682511		chr1	223417980	223418274		chr1	179846844	179847251
chr1	155916027	155916322		chr10	101630136	101630437		chr1	117057548	117058091		chr1	199195322	199195716		chr1	223537189	223538076		chr1	180541055	180541673
chr1	155990546	155990907		chr10	104192184	104192680		chr1	117099199	117099649		chr1	199277477	199278034		chr1	223914186	223914876		chr1	180923134	180923659
chr1	156023566	156023967		chr10	104262493	104262751		chr1	117112907	117113805		chr1	199403436	199403801		chr1	224019541	224020116		chr1	181013539	181013914
chr1	156066523	156067242		chr10	105437887	105438222		chr1	117280121	117280870		chr1	199910537	199911404		chr1	224356689	224357125		chr1	181068634	181068950
chr1	156084098	156084621		chr10	106088924	106089371		chr1	117281355	117281857		chr1	200417464	200417750		chr1	224370625	224371566		chr1	181110592	181110984
chr1	156096835	156097305		chr10	111769909	111770307		chr1	117305952	117306352		chr1	200452675	200453058		chr1	224517454	224518309		chr1	181118763	181119173
chr1	156192704	156193140		chr10	112185648	112186185		chr1	117307106	117307483		chr1	200594380	200594830		chr1	224685759	224686315		chr1	181294159	181294592
chr1	156571035	156571480		chr10	112431885	112432266		chr1	117312070	117312631		chr1	200835670	200836029		chr1	224730451	224730960		chr1	181365279	181365832
chr1	158119449	158119791		chr10	112533773	112534352		chr1	117348810	117349271		chr1	200847349	200847642		chr1	224811450	224811956		chr1	181905820	181906441
chr1	158173573	158174169		chr10	112752837	112753118		chr1	117369823	117370272		chr1	200849448	200849776		chr1	225642446	225642859		chr1	182218098	182218676
chr1	158966191	158966469		chr10	114741382	114741626		chr1	117390461	117391023		chr1	200858704	200858979		chr1	225655002	225655794		chr1	182228343	182228916
chr1	158978609	158978884		chr10	116304006	116304362		chr1	117544067	117544567		chr1	200874882	200875258		chr1	225840566	225841199		chr1	182270134	182270480
chr1	158979413	158979995		chr10	116561192	116561492		chr1	117619906	117620204		chr1	201026473	201026926		chr1	225997732	225998060		chr1	183163928	183164389
chr1	159037952	159038350		chr10	116852639	116853453		chr1	118198836	118199227		chr1	201083437	201083689		chr1	226270985	226271578		chr1	183467587	183467992
chr1	159824474	159825006		chr10	117906946	117907482		chr1	121260691	121261581		chr1	201121910	201122252		chr1	226297443	226298635		chr1	183559483	183559910
chr1	160254694	160255074		chr10	118501920	118502390		chr1	144534088	144534370		chr1	201139737	201140230		chr1	226373943	226374701		chr1	183621292	183621688
chr1	161008483	161008900		chr10	119412630	119412985		chr1	145039692	145040227		chr1	201423211	201423567		chr1	226632557	226633048		chr1	183884993	183885570
chr1	161038160	161038773		chr10	120891374	120891735		chr1	145096201	145096680		chr1	201475951	201476548		chr1	226814072	226814530		chr1	184006220	184006760
chr1	161123530	161124067		chr10	121065490	121065917		chr1	145291495	145291946		chr1	202927165	202927698		chr1	227729945	227730646		chr1	184129412	184129886
chr1	161146859	161147576		chr10	121249192	121249416		chr1	145396786	145397184		chr1	202995441	202995885		chr1	227751089	227751806		chr1	184460745	184461125
chr1	161152017	161152408		chr10	121402082	121402413		chr1	145437708	145437940		chr1	203590610	203590969		chr1	227954004	227954412		chr1	184836067	184836661
chr1	161275774	161276304		chr10	123513525	123513963		chr1	145548698	145549416		chr1	203621906	203622185		chr1	227961826	227962306		chr1	184851291	184851866
chr1	161283974	161284622		chr10	123734202	123735069		chr1	145574964	145575390		chr1	203643236	203643622		chr1	228122453	228122899		chr1	184859593	184859962
chr1	161410027	161410485		chr10	124148127	124148501		chr1	145610645	145611326		chr1	203734114	203734471		chr1	228247079	228247811		chr1	184861223	184861628
chr1	161713916	161714230		chr10	125047444	125047829		chr1	146555707	146556741		chr1	204293008	204293296		chr1	228290653	228291234		chr1	185408776	185409512
chr1	161736053	161736511		chr10	126030273	126030706		chr1	147016866	147017207		chr1	204463681	204464013		chr1	228400900	228401570		chr1	185528939	185529510
chr1	161932199	161932584		chr10	126077658	126078147		chr1	147112552	147113023		chr1	204776268	204776529		chr1	228688594	228689098		chr1	185605819	185606457
chr1	162039264	162039920		chr10	126377461	126377814		chr1	147142095	147142981		chr1	206725232	206725587		chr1	228929815	228930354		chr1	185659728	185659983
chr1	162467365	162468108		chr10	126432704	126433286		chr1	147735528	147736469		chr1	206751618	206751910		chr1	228940461	228941071		chr1	185956738	185957461
chr1	162804982	162805251		chr10	126480151	126480734		chr1	149224389	149224803		chr1	206763380	206763876		chr1	228996794	228997396		chr1	186259337	186259606
chr1	165362248	165362645		chr10	127584822	127585501		chr1	149982517	149982987		chr1	206913001	206913424		chr1	229576611	229577386		chr1	186277367	186277681
chr1	165732689	165732981		chr10	127730327	127730739		chr1	150039476	150039920		chr1	206931210	206931514		chr1	230220176	230220682		chr1	186590109	186590417
chr1	165796711	165797584		chr11	587928	588363		chr1	150121748	150122372		chr1	207271159	207271693		chr1	230240507	230240903		chr1	186649250	186650075
chr1	165812145	165812370		chr11	820031	820292		chr1	150185791	150186261		chr1	207509872	207510526		chr1	230245629	230246320		chr1	186707947	186708404
chr1	166944584	166944989		chr11	1404192	1404665		chr1	150294831	150295183		chr1	207536501	207537305		chr1	230561771	230562490		chr1	187353663	187353976
chr1	167013184	167013545		chr11	1784975	1785515		chr1	150534567	150534989		chr1	207818269	207818709		chr1	230677812	230678161		chr1	192500202	192500607
chr1	167416850	167417294		chr11	1968261	1968798		chr1	150586056	150586354		chr1	207997160	207997557		chr1	231004017	231004664		chr1	192520149	192520425
chr1	167486825	167487279		chr11	2098334	2098972		chr1	150894990	150895359		chr1	208005185	208005535		chr1	231108618	231109007		chr1	192578270	192578715
chr1	167772602	167773007		chr11	3806456	3806806		chr1	150946941	150947572		chr1	208259914	208260280		chr1	231175665	231176384		chr1	192905648	192906064
chr1	168206490	168206904		chr11	4115740	4116171		chr1	151031868	151032303		chr1	208491739	208492138		chr1	231347140	231347582		chr1	192952591	192952932
chr1	168378112	168378471		chr11	4208422	4208932		chr1	151118967	151119492		chr1	208777631	208778053		chr1	231409951	231410376		chr1	193427769	193428111
chr1	168390642	168391035		chr11	5706051	5706600		chr1	151162179	151162838		chr1	209161126	209161350		chr1	231739526	231739913		chr1	193506693	193507222
chr1	168500939	168501230		chr11	5829870	5830150		chr1	151284017	151284507		chr1	209212717	209213156		chr1	231762204	231762785		chr1	194307731	194308038
chr1	168960932	168961228		chr11	6494997	6495280		chr1	151299878	151300164		chr1	209846630	209846883		chr1	232941005	232941596		chr1	195164583	195165022
chr1	169013613	169013982		chr11	6640390	6640965		chr1	151430958	151431650		chr1	209924912	209925626		chr1	233248615	233249300		chr1	197450255	197450669
chr1	169108087	169108628		chr11	6833560	6834061		chr1	151447559	151448067		chr1	210110994	210111370		chr1	233430590	233431535		chr1	197745067	197746013
chr1	169281340	169281827		chr11	7534862	7535381		chr1	151512462	151513023		chr1	210506079	210506615		chr1	233542658	233543122		chr1	198125881	198126858
chr1	169359508	169359908		chr11	9082313	9082724		chr1	151735564	151736277		chr1	210547074	210547790		chr1	234321630	234322241		chr1	198171575	198171851
chr1	169396429	169396816		chr11	9286685	9287060		chr1	151812000	151812531		chr1	210619807	210620235		chr1	234407002	234407284		chr1	198227609	198227985
chr1	169461055	169461448		chr11	9685348	9685853		chr1	151956779	151957200		chr1	210637944	210638517		chr1	234614068	234615116		chr1	198489530	198490027
chr1	169555492	169555929		chr11	9779657	9779936		chr1	151965943	151966703		chr1	211307374	211307781		chr1	234859657	234860218		chr1	198590124	198590947
chr1	169680578	169680954		chr11	9781110	9781653		chr1	152007047	152007709		chr1	211365712	211366006		chr1	234866956	234867538		chr1	198610684	198611057
chr1	171763151	171763548		chr11	10329463	10329726		chr1	153517444	153517981		chr1	211402415	211402702		chr1	234908038	234908484		chr1	198638130	198638541
chr1	171786739	171787303		chr11	10480611	10481038		chr1	153538916	153539417		chr1	211478339	211478864		chr1	234978579	234979228		chr1	199195280	199195706
chr1	172103152	172103563		chr11	11643524	11643828		chr1	153777688	153778152		chr1	212003518	212004402		chr1	235017750	235018365		chr1	199910532	199911388
chr1	172307330	172307970		chr11	12172389	12172723		chr1	153939792	153940452		chr1	212203898	212204170		chr1	235062429	235062996		chr1	200323336	200323855
chr1	172327580	172328367		chr11	12246021	12246420		chr1	154130201	154130570		chr1	212392247	212392594		chr1	235116331	235117023		chr1	200417357	200417726
chr1	172639913	172640215		chr11	12739323	12739809		chr1	154154665	154155353		chr1	212434332	212434684		chr1	235370076	235370828		chr1	200442870	200443355
chr1	172668231	172668657		chr11	13229715	13230038		chr1	154155443	154155984		chr1	212740344	212740753		chr1	236051282	236052025		chr1	200452715	200453087
chr1	172807506	172807935		chr11	13890466	13890932		chr1	154300930	154301344		chr1	212769615	212769978		chr1	236116239	236116618		chr1	200594519	200594828
chr1	172852744	172853120		chr11	14358601	14358884		chr1	154599867	154600903		chr1	212864893	212865429		chr1	236162642	236163190		chr1	200858681	200859044
chr1	172864170	172864631		chr11	14665149	14665500		chr1	154732868	154733293		chr1	213176580	213177079		chr1	236285506	236285814		chr1	200874923	200875248
chr1	173164716	173165145		chr11	15096158	15096627		chr1	154973442	154973888		chr1	213935442	213935744		chr1	236447554	236447950		chr1	201083459	201083910
chr1	173267018	173267481		chr11	15671517	15672013		chr1	154989849	154990283		chr1	214161029	214161596		chr1	236687597	236688221		chr1	201139783	201140368
chr1	173424257	173424572		chr11	16771231	16771588		chr1	155023462	155024067		chr1	214432913	214433272		chr1	236697322	236697988		chr1	201423196	201423631
chr1	173519920	173520377		chr11	17252396	17252719		chr1	155036122	155036415		chr1	214601199	214601637		chr1	236849488	236850040		chr1	201475974	201476547
chr1	174122590	174123087		chr11	17319906	17320279		chr1	155145500	155146087		chr1	214612787	214613358		chr1	237899899	237900320		chr1	202779813	202780267
chr1	174126365	174126642		chr11	18127354	18127765		chr1	155163199	155163710		chr1	215216686	215217105		chr1	239711341	239711594		chr1	202927193	202927804
chr1	174998604	174999266		chr11	18405048	18405828		chr1	155164262	155164826		chr1	217655661	217656181		chr1	239882233	239882628		chr1	202995318	202996025
chr1	175161761	175162234		chr11	19463737	19464259		chr1	155505921	155506397		chr1	217668657	217668985		chr1	239955459	239955934		chr1	203242305	203242657
chr1	175178831	175179224		chr11	20385255	20385518		chr1	155826839	155827273		chr1	217794185	217794501		chr1	239977561	239977971		chr1	203590642	203590983
chr1	176133454	176133806		chr11	32112917	32113472		chr1	155880944	155881513		chr1	218337749	218338299		chr1	240775167	240775802		chr1	203643135	203643591
chr1	176146908	176147269		chr11	33033100	33033406		chr1	155915967	155916481		chr1	218524990	218525488		chr1	240957315	240957706		chr1	203651763	203652146
chr1	178511559	178512254		chr11	35034102	35034506		chr1	155990557	155991002		chr1	218550646	218551067		chr1	241519976	241520712		chr1	203733865	203734539
chr1	178694038	178695167		chr11	35061750	35062372		chr1	156023643	156023936		chr1	219362545	219363043		chr1	241576806	241577097		chr1	204121102	204121462
chr1	178971790	178972254		chr11	35167643	35167950		chr1	156066536	156067187		chr1	219498420	219498848		chr1	241586865	241587953		chr1	204293034	204293317
chr1	179003798	179004190		chr11	35294000	35294398		chr1	156096868	156097277		chr1	220701362	220701799		chr1	241714964	241715600		chr1	204463506	204464304
chr1	179006166	179006561		chr11	35358790	35359088		chr1	156192704	156193158		chr1	220906446	220906851		chr1	241755578	241755987		chr1	204475538	204475778
chr1	179050706	179051722		chr11	35364621	35365094		chr1	156391314	156391680		chr1	220921648	220921908		chr1	243451071	243451468		chr1	204475844	204476322
chr1	179098741	179099385		chr11	36706396	36706704		chr1	156561264	156561801		chr1	220983686	220983930		chr1	243579841	243580123		chr1	204490390	204490687
chr1	179334638	179335405		chr11	43852492	43852850		chr1	156629712	156630175		chr1	221612640	221613028		chr1	243585132	243585562		chr1	204776082	204776553
chr1	179783783	179784492		chr11	44214271	44214583		chr1	158119492	158119896		chr1	221613255	221613643		chr1	243751391	243751828		chr1	205196741	205197280
chr1	179846850	179847253		chr11	44883754	44884068		chr1	158938973	158939366		chr1	221885613	221885893		chr1	243759660	243760128		chr1	205253910	205254220
chr1	180198879	180199334		chr11	45826345	45826904		chr1	158979377	158979971		chr1	221967660	221968036		chr1	243966976	243967321		chr1	205282716	205283157
chr1	180541125	180541702		chr11	48033500	48033834		chr1	159037930	159038424		chr1	222002917	222003531		chr1	244238138	244238589		chr1	205818987	205819513
chr1	180554805	180555056		chr11	48076896	48077566		chr1	159061288	159061668		chr1	222011294	222011554		chr1	244482828	244483335		chr1	206290136	206290586
chr1	180923111	180923647		chr11	57192187	57192861		chr1	159824377	159825014		chr1	222013201	222013624		chr1	244763089	244763709		chr1	206725286	206725622
chr1	181002371	181003303		chr11	58903287	58903542		chr1	159895243	159895680		chr1	222507564	222507955		chr1	245319586	245320199		chr1	206753276	206753726
chr1	181013549	181014057		chr11	58912102	58912502		chr1	160053793	160054145		chr1	222638614	222639082		chr1	246280685	246281267		chr1	206763288	206763891
chr1	181058741	181059354		chr11	59333445	59333913		chr1	160407732	160408085		chr1	222763050	222763516		chr1	246493093	246493612		chr1	206912917	206913425
chr1	181068679	181068999		chr11	60789248	60789543		chr1	160424242	160424666		chr1	222826822	222827217		chr1	246772338	246772628		chr1	206942714	206943138
chr1	181110562	181110962		chr11	60828507	60829272		chr1	160537922	160538300		chr1	222988062	222988898		chr1	246862316	246862732		chr1	206957696	206958163
chr1	181118748	181119185		chr11	62366662	62366951		chr1	160592983	160593372		chr1	223363594	223364190		chr1	247038570	247039117		chr1	206990210	206990506
chr1	181294175	181294578		chr11	63334571	63335153		chr1	160721231	160721630		chr1	223537489	223538021		chr1	247170917	247171529		chr1	207096503	207096857
chr1	181365279	181365842		chr11	63580651	63581114		chr1	160807420	160807964		chr1	223914188	223914815		chr1	247241640	247242388		chr1	207271147	207271681
chr1	182218153	182218702		chr11	63997757	63998247		chr1	160983334	160983849		chr1	224019515	224020335		chr1	247494319	247495395		chr1	207509822	207510657
chr1	182228320	182228913		chr11	64099181	64099539		chr1	161008367	161008875		chr1	224356719	224357065		chr1	247570483	247570955		chr1	207818168	207818652
chr1	182270154	182270488		chr11	64570488	64570862		chr1	161067574	161067866		chr1	224370131	224370424		chr1	247573180	247573820		chr1	207997156	207997630
chr1	182270938	182271257		chr11	64889567	64889973		chr1	161123520	161124014		chr1	224370601	224371577		chr1	247578781	247579863		chr1	208005220	208005657
chr1	183155082	183155487		chr11	65149651	65150224		chr1	161146785	161147293		chr1	224685781	224686261		chr1	247620464	247620901		chr1	208042193	208042556
chr1	183163962	183164396		chr11	65657882	65658365		chr1	161147347	161147588		chr1	224730527	224730977		chr1	247802706	247803105		chr1	209846630	209846887
chr1	183467359	183467974		chr11	65667815	65668203		chr1	161152015	161152398		chr1	224811545	224811979		chr1	248020486	248021210		chr1	209897499	209897889
chr1	183559441	183559955		chr11	66024466	66025538		chr1	161155099	161155450		chr1	225642401	225642956		chr1	248069639	248070242		chr1	209924988	209925705
chr1	183621275	183621650		chr11	66049792	66050306		chr1	161275805	161276372		chr1	225648460	225648679		chr1	248406622	248406846		chr1	209942706	209943141
chr1	183774182	183774681		chr11	66139000	66139587		chr1	161283866	161284561		chr1	225655273	225655756		chr1	248645460	248645811		chr1	210058100	210058356
chr1	183810743	183810982		chr11	69848639	69848895		chr1	161409973	161410536		chr1	225840744	225841183		chr1	249087700	249088246		chr1	210484625	210484905
chr1	183885042	183885452		chr11	72463344	72463797		chr1	161713883	161714190		chr1	226257501	226257867		chr1	249157111	249157794		chr1	210506091	210506582
chr1	184006276	184006881		chr11	75236735	75237234		chr1	161736023	161736526		chr1	226297445	226297936		chr10	228705	229266		chr1	210546824	210547820
chr1	184129383	184129878		chr11	75385025	75385381		chr1	161932140	161932626		chr1	226374011	226374696		chr10	496822	497342		chr1	210619782	210620290
chr1	184712282	184712643		chr11	76758659	76758929		chr1	162039279	162039805		chr1	226632710	226632963		chr10	1155984	1156635		chr1	210637910	210638439
chr1	184836026	184836652		chr11	77348486	77349027		chr1	162467367	162468231		chr1	227015712	227016050		chr10	3044453	3045017		chr1	211307153	211307814
chr1	184851228	184851671		chr11	78002834	78003733		chr1	165732681	165732979		chr1	227177822	227178164		chr10	3137729	3138262		chr1	211402287	211402727
chr1	184859579	184859964		chr11	78128744	78129213		chr1	165796734	165797607		chr1	227260810	227261087		chr10	3799475	3800663		chr1	212003586	212004396
chr1	184861200	184861625		chr11	78176317	78176745		chr1	166053086	166053397		chr1	227730161	227730575		chr10	3847518	3847734		chr1	212006649	212007031
chr1	185139369	185139709		chr11	81597366	81597753		chr1	166944469	166945189		chr1	227751131	227751705		chr10	3894557	3894981		chr1	212203908	212204172
chr1	185408714	185409542		chr11	82717883	82718276		chr1	167416879	167417394		chr1	228122495	228122987		chr10	3977350	3977714		chr1	212392310	212392575
chr1	185528931	185529508		chr11	85538787	85539067		chr1	167424808	167425567		chr1	228247105	228247828		chr10	4075583	4076009		chr1	212398765	212399134
chr1	185605855	185606461		chr11	85850063	85850307		chr1	167486823	167487241		chr1	228463545	228464019		chr10	4173909	4174459		chr1	212434304	212434768
chr1	185703057	185703731		chr11	85894212	85894499		chr1	167772548	167773023		chr1	228929825	228930245		chr10	4694331	4694743		chr1	212740334	212740811
chr1	185709142	185709500		chr11	85925851	85926243		chr1	168378163	168378459		chr1	228940569	228941057		chr10	4891802	4892264		chr1	212769399	212769970
chr1	185956743	185957459		chr11	85998036	85998566		chr1	168390630	168390999		chr1	228996840	228997269		chr10	5333639	5334140		chr1	212838572	212839010
chr1	186259260	186259696		chr11	86003937	86004713		chr1	168960919	168961473		chr1	229576707	229577167		chr10	5359557	5360066		chr1	212864901	212865433
chr1	186270644	186270914		chr11	86215066	86215462		chr1	169013641	169013995		chr1	229799902	229800182		chr10	5454266	5454783		chr1	212872535	212873405
chr1	186277389	186277721		chr11	86303979	86304451		chr1	169108055	169108507		chr1	230166950	230167264		chr10	5489565	5489886		chr1	212894814	212895240
chr1	186587569	186587867		chr11	86516957	86517471		chr1	169281351	169281829		chr1	230220194	230220695		chr10	5708397	5708816		chr1	213176615	213177006
chr1	186590112	186590526		chr11	87912293	87912667		chr1	169359523	169359951		chr1	230240450	230240846		chr10	6104042	6104643		chr1	214601053	214601645
chr1	186707911	186708443		chr11	88090426	88090853		chr1	169396427	169396875		chr1	230245614	230246258		chr10	6114392	6114867		chr1	214612760	214613427
chr1	186709553	186709790		chr11	88242119	88242464		chr1	169460977	169461472		chr1	230562075	230562445		chr10	6125533	6126177		chr1	215216707	215217084
chr1	187353579	187353909		chr11	88269123	88269522		chr1	169555482	169555956		chr1	230677820	230678141		chr10	6178195	6178770		chr1	217655682	217656218
chr1	192500193	192500607		chr11	93276244	93276821		chr1	169680457	169680936		chr1	231108627	231109041		chr10	6312287	6312747		chr1	217794207	217794496
chr1	192514140	192514469		chr11	93422312	93422792		chr1	171786739	171787326		chr1	231409937	231410286		chr10	6572087	6572628		chr1	218337921	218338587
chr1	192520029	192520664		chr11	94987396	94987769		chr1	172103188	172103745		chr1	231596449	231596698		chr10	6969635	6970144		chr1	218550571	218551067
chr1	192578288	192578706		chr11	95421906	95422443		chr1	172239545	172240076		chr1	231690755	231691133		chr10	8284306	8284773		chr1	219362569	219363032
chr1	192609123	192609514		chr11	95657037	95657440		chr1	172307314	172308009		chr1	232722905	232723336		chr10	8296365	8296677		chr1	219498335	219498846
chr1	192905622	192906067		chr11	95795260	95795637		chr1	172327555	172328376		chr1	232941001	232941593		chr10	9052112	9052479		chr1	220101170	220101757
chr1	192952608	192952931		chr11	95968909	95969313		chr1	172363253	172363716		chr1	233233324	233233670		chr10	9133547	9133899		chr1	220701314	220701958
chr1	193418051	193418509		chr11	96076372	96076750		chr1	172616264	172616635		chr1	233248763	233249163		chr10	9217180	9217522		chr1	220906488	220906887
chr1	193427757	193428138		chr11	102287792	102288138		chr1	172668239	172668663		chr1	233430863	233431524		chr10	11059576	11060287		chr1	221612608	221613056
chr1	193506719	193507251		chr11	102470380	102470777		chr1	172677612	172678007		chr1	233542817	233543069		chr10	11222119	11222607		chr1	221613327	221613700
chr1	193538911	193539201		chr11	102906666	102907123		chr1	172714111	172714568		chr1	234321797	234322172		chr10	11260420	11260724		chr1	221885590	221886003
chr1	193670109	193670470		chr11	104778398	104779023		chr1	172715439	172715814		chr1	234406956	234407283		chr10	11445140	11445468		chr1	222002865	222003441
chr1	194454605	194454862		chr11	107711385	107711930		chr1	172807501	172807933		chr1	234450903	234451485		chr10	11623213	11623582		chr1	222013113	222013536
chr1	195164489	195165049		chr11	107729295	107729799		chr1	172814480	172814871		chr1	234623817	234624202		chr10	11674137	11674634		chr1	222167436	222168207
chr1	196692429	196692900		chr11	107879482	107880017		chr1	172852728	172853091		chr1	234859837	234860100		chr10	11752681	11753066		chr1	222269445	222269668
chr1	197369070	197369577		chr11	108094549	108094884		chr1	172864205	172864618		chr1	234867068	234867448		chr10	11905458	11906112		chr1	222638206	222639157
chr1	197450239	197450627		chr11	108368311	108368713		chr1	172936334	172936634		chr1	234908127	234908482		chr10	12164589	12165097		chr1	222763042	222763529
chr1	197745059	197745979		chr11	108604136	108604599		chr1	173267012	173267506		chr1	234978559	234979248		chr10	12223385	12223698		chr1	222826739	222827328
chr1	198017023	198017465		chr11	109963460	109964019		chr1	173413890	173414255		chr1	235017770	235018238		chr10	12769049	12769434		chr1	222828283	222828562
chr1	198125885	198126814		chr11	110198846	110199363		chr1	173424274	173424627		chr1	235116320	235116940		chr10	14227518	14228189		chr1	222988136	222988785
chr1	198157162	198157640		chr11	110220093	110220706		chr1	173519944	173520477		chr1	235302135	235302615		chr10	14428203	14428578		chr1	223363580	223364085
chr1	198171450	198171861		chr11	110325403	110325655		chr1	174122436	174123088		chr1	235370076	235370896		chr10	14432232	14432586		chr1	223537368	223538072
chr1	198227658	198227945		chr11	110583013	110583465		chr1	174173870	174174282		chr1	235860917	235861402		chr10	14647280	14647763		chr1	223914272	223914862
chr1	198526061	198526415		chr11	111636671	111637112		chr1	174933651	174934062		chr1	236051541	236051987		chr10	14701492	14702166		chr1	224019482	224020095
chr1	198590074	198590939		chr11	111809577	111809894		chr1	174998517	174999287		chr1	236116231	236116640		chr10	15412981	15413548		chr1	224356738	224357086
chr1	198610684	198611052		chr11	112160655	112161192		chr1	175161722	175162238		chr1	236162660	236163144		chr10	15901716	15902747		chr1	224370104	224370427
chr1	198626707	198627076		chr11	113458093	113458565		chr1	175178780	175179221		chr1	236285569	236285817		chr10	16829383	16829724		chr1	224370624	224371614
chr1	198638204	198638556		chr11	113464426	113464826		chr1	176133343	176133773		chr1	236378022	236378287		chr10	17065468	17065900		chr1	224517633	224518129
chr1	198703405	198703952		chr11	113545715	113546056		chr1	178511559	178512286		chr1	236447563	236447971		chr10	17068822	17069279		chr1	224685792	224686299
chr1	198888778	198889399		chr11	114255154	114255469		chr1	178694049	178695364		chr1	236687665	236688146		chr10	17248260	17248725		chr1	224811431	224812085
chr1	199058615	199059246		chr11	115093149	115093530		chr1	178737668	178738050		chr1	236697393	236698048		chr10	17258219	17258664		chr1	225117320	225117677
chr1	199195277	199195713		chr11	117049321	117049683		chr1	179003708	179004198		chr1	236849535	236849985		chr10	17486036	17486582		chr1	225642447	225642872
chr1	199277474	199278006		chr11	117103006	117103445		chr1	179006161	179006573		chr1	237433218	237433585		chr10	17553294	17553581		chr1	225654844	225655777
chr1	199910512	199911529		chr11	117872903	117873702		chr1	179050731	179051602		chr1	237970123	237970487		chr10	17658862	17659987		chr1	225840446	225841471
chr1	200223039	200223796		chr11	118095521	118095943		chr1	179098733	179099556		chr1	239882346	239882616		chr10	18988952	18989608		chr1	226053688	226054195
chr1	200323500	200323824		chr11	118112129	118112594		chr1	179197639	179197932		chr1	239955496	239955969		chr10	21814706	21815508		chr1	226257484	226257888
chr1	200417327	200417743		chr11	118272107	118272536		chr1	179334630	179335448		chr1	239977554	239977967		chr10	21816138	21816476		chr1	226270999	226271609
chr1	200442739	200443301		chr11	118740800	118741207		chr1	179783831	179784526		chr1	240775207	240775669		chr10	22029926	22030331		chr1	226297490	226297946
chr1	200452650	200453089		chr11	120081440	120081900		chr1	179846811	179847241		chr1	240957335	240957679		chr10	22311473	22311881		chr1	226298155	226298657
chr1	200594572	200594810		chr11	120119363	120119748		chr1	179852883	179853177		chr1	241576806	241577095		chr10	22629357	22629985		chr1	226373922	226374710
chr1	200847169	200847578		chr11	120206704	120207364		chr1	180540997	180541778		chr1	241586890	241587645		chr10	22919333	22919972		chr1	226632617	226632981
chr1	200858702	200859009		chr11	121352301	121352920		chr1	180554667	180555053		chr1	241714920	241715537		chr10	22958043	22958261		chr1	226986131	226986493
chr1	200874972	200875248		chr11	122526349	122527048		chr1	180923116	180923671		chr1	241755559	241755992		chr10	22972132	22972588		chr1	227015683	227016059
chr1	201026591	201026894		chr11	123325001	123325428		chr1	180983653	180984216		chr1	242685591	242686025		chr10	23216497	23217187		chr1	227070562	227070876
chr1	201083196	201083926		chr11	123551741	123552153		chr1	181002431	181003325		chr1	243451044	243451462		chr10	23652345	23652867		chr1	227177822	227178253
chr1	201139765	201140246		chr11	124492492	124493006		chr1	181013550	181014002		chr1	243553767	243554106		chr10	26719670	26720092		chr1	227505787	227506589
chr1	201140423	201140743		chr11	124616570	124616927		chr1	181068545	181068992		chr1	243579888	243580137		chr10	26736333	26736716		chr1	227730129	227730619
chr1	201423212	201423599		chr11	126787434	126787939		chr1	181110571	181110920		chr1	243585129	243585534		chr10	26756485	26756900		chr1	227751081	227751768
chr1	201476008	201476580		chr11	128158958	128159414		chr1	181294082	181294597		chr1	243751429	243751866		chr10	26776365	26776745		chr1	227953902	227954445
chr1	202779833	202780284		chr11	128188799	128189120		chr1	181365230	181365844		chr1	243759737	243759987		chr10	27258001	27258496		chr1	227961827	227962253
chr1	202926947	202927799		chr11	128249372	128249946		chr1	182118456	182118912		chr1	243961992	243962349		chr10	27529310	27530031		chr1	228122470	228123002
chr1	202995300	202995894		chr11	128292572	128292853		chr1	182218125	182218696		chr1	243966928	243967287		chr10	28031172	28031643		chr1	228246909	228247811
chr1	203590616	203591061		chr11	128341993	128342536		chr1	182228335	182228909		chr1	244482803	244483237		chr10	28623827	28624387		chr1	228290600	228291294
chr1	203595686	203596145		chr11	128395442	128395738		chr1	182270103	182270486		chr1	244763154	244763589		chr10	30024113	30024943		chr1	228401118	228401553
chr1	203643168	203643588		chr11	129512901	129513338		chr1	182270873	182271280		chr1	245319537	245320168		chr10	30648754	30649027		chr1	228463411	228464016
chr1	203651709	203652165		chr11	129620481	129621025		chr1	182557784	182558290		chr1	245495552	245496171		chr10	30851637	30852074		chr1	228688713	228689062
chr1	203733943	203734822		chr11	132588968	132589421		chr1	182993000	182993386		chr1	246493112	246493592		chr10	30984623	30985219		chr1	228870823	228871436
chr1	204463295	204464317		chr11	133798534	133799030		chr1	183163951	183164582		chr1	246546461	246546801		chr10	30990338	30990898		chr1	228929932	228930471
chr1	204475371	204475865		chr11	133815018	133815517		chr1	183559344	183560149		chr1	246772347	246772594		chr10	31389954	31390444		chr1	228940386	228941080
chr1	204476091	204476469		chr11	134145839	134146421		chr1	183621368	183621672		chr1	246862377	246862744		chr10	31892293	31892867		chr1	228996889	228997243
chr1	204776250	204776496		chr12	783547	783931		chr1	183774133	183774804		chr1	247038671	247038988		chr10	31996346	31997048		chr1	229576732	229577260
chr1	205155330	205155640		chr12	1770829	1771367		chr1	183810743	183811012		chr1	247056503	247056889		chr10	32034478	32035007		chr1	230220187	230220790
chr1	205196802	205197175		chr12	4252085	4252467		chr1	183884998	183885491		chr1	247171114	247171671		chr10	32533392	32533871		chr1	230240500	230240845
chr1	205253850	205254217		chr12	4381172	4381574		chr1	184006260	184006921		chr1	247241676	247242333		chr10	32621240	32621643		chr1	230245646	230246291
chr1	205282697	205283283		chr12	4616085	4616422		chr1	184129416	184129886		chr1	247494335	247495200		chr10	32667478	32667940		chr1	230259539	230259824
chr1	205819021	205819544		chr12	6536114	6536606		chr1	184460705	184461157		chr1	247570543	247570952		chr10	32702492	32702870		chr1	230344671	230345060
chr1	206290223	206290555		chr12	7070500	7070986		chr1	184836058	184836729		chr1	247573253	247573783		chr10	33423040	33423544		chr1	230562117	230562476
chr1	206680329	206681064		chr12	7260814	7261237		chr1	184839482	184839811		chr1	247802652	247803097		chr10	33654837	33655245		chr1	231003859	231004749
chr1	206725246	206725639		chr12	8142620	8143053		chr1	184851188	184851720		chr1	248020599	248021206		chr10	34985248	34985630		chr1	231108619	231109036
chr1	206753286	206753738		chr12	8801224	8801550		chr1	184859588	184859964		chr1	248069732	248070250		chr10	35300630	35301077		chr1	231175581	231176298
chr1	206763364	206763960		chr12	10693377	10693872		chr1	184861233	184861658		chr1	249087733	249088115		chr10	35306514	35306913		chr1	231346986	231347604
chr1	206858900	206859294		chr12	11134931	11135230		chr1	185139490	185139739		chr1	249120575	249121064		chr10	35497522	35497882		chr1	231409874	231410198
chr1	206912930	206913282		chr12	12159975	12160363		chr1	185213448	185213881		chr10	228728	229193		chr10	35931054	35931538		chr1	231739524	231739926
chr1	206942745	206943118		chr12	12537935	12538393		chr1	185408746	185409540		chr10	496941	497335		chr10	43616224	43616669		chr1	231748297	231748691
chr1	206957770	206958144		chr12	12594999	12595439		chr1	185528936	185529483		chr10	1140280	1140673		chr10	43635763	43636207		chr1	231762301	231762691
chr1	207271159	207271688		chr12	12627730	12628207		chr1	185605837	185606457		chr10	1156147	1156551		chr10	44101828	44102081		chr1	232940857	232941710
chr1	207509932	207510804		chr12	12665092	12665531		chr1	185659683	185660018		chr10	1468101	1468467		chr10	44143903	44144624		chr1	233248610	233249198
chr1	207818206	207818609		chr12	12735806	12736255		chr1	185709144	185709589		chr10	1685350	1685746		chr10	44277392	44277793		chr1	233417588	233417990
chr1	207997166	207997557		chr12	12869783	12870529		chr1	185956683	185957564		chr10	1981288	1981542		chr10	45470251	45470781		chr1	233430888	233431554
chr1	208005137	208005580		chr12	13052448	13052959		chr1	186157321	186157786		chr10	2992158	2992547		chr10	46076321	46076676		chr1	234040337	234040759
chr1	208035219	208035498		chr12	14373965	14374420		chr1	186259292	186259683		chr10	3044406	3044888		chr10	48461405	48461898		chr1	234321764	234322213
chr1	208042240	208042597		chr12	15374152	15374403		chr1	186270631	186270966		chr10	3239806	3240205		chr10	50385421	50385988		chr1	234406874	234407285
chr1	208259846	208260316		chr12	15723970	15724298		chr1	186277353	186277793		chr10	3270061	3270345		chr10	51488791	51489578		chr1	234450895	234451401
chr1	208777641	208778157		chr12	15743191	15743582		chr1	186589997	186590554		chr10	3782392	3783021		chr10	51572032	51572638		chr1	234613795	234614932
chr1	209846607	209846932		chr12	18318421	18318919		chr1	186649186	186650070		chr10	3819214	3819512		chr10	52156444	52157197		chr1	234623876	234624196
chr1	209897427	209898018		chr12	19584622	19585335		chr1	186669934	186670307		chr10	3846599	3846934		chr10	52177889	52178360		chr1	234859813	234860228
chr1	209924914	209925650		chr12	21609221	21609771		chr1	186707964	186708443		chr10	3847535	3847764		chr10	52191640	52191933		chr1	234866946	234867558
chr1	209979348	209979849		chr12	21680600	21681115		chr1	187305844	187306242		chr10	3894538	3894992		chr10	52192289	52192756		chr1	234908035	234908488
chr1	210484493	210485109		chr12	22811195	22811514		chr1	187353572	187353976		chr10	3977371	3977699		chr10	52268112	52268465		chr1	234978653	234979245
chr1	210506043	210506582		chr12	26901725	26902207		chr1	192500186	192500599		chr10	4173863	4174397		chr10	52287268	52287609		chr1	235062446	235063102
chr1	210546872	210548054		chr12	27651100	27651437		chr1	192514153	192514503		chr10	4693892	4694269		chr10	52389145	52389751		chr1	235116399	235116968
chr1	210619778	210620382		chr12	27654976	27655337		chr1	192578210	192578684		chr10	4694339	4694680		chr10	52396316	52396644		chr1	235370095	235370814
chr1	210637896	210638541		chr12	27975042	27975562		chr1	192873636	192873946		chr10	5333590	5333998		chr10	53638964	53639470		chr1	235656082	235656781
chr1	211307171	211307822		chr12	28406167	28406670		chr1	192905611	192906115		chr10	5359593	5360170		chr10	60042281	60042821		chr1	236051439	236051942
chr1	211402155	211402727		chr12	32178873	32179177		chr1	192952572	192953011		chr10	5489615	5489884		chr10	60277747	60278138		chr1	236162110	236163187
chr1	211500068	211500452		chr12	32287262	32287800		chr1	193027683	193027996		chr10	5862033	5862316		chr10	61438637	61439052		chr1	236283999	236284329
chr1	212003548	212004425		chr12	32552251	32552614		chr1	193427724	193428133		chr10	6104134	6104643		chr10	61624303	61624856		chr1	236285532	236285805
chr1	212006657	212006921		chr12	39165732	39166014		chr1	193506693	193507245		chr10	6125565	6126176		chr10	61640656	61641207		chr1	236305624	236306235
chr1	212108753	212109070		chr12	40022716	40022978		chr1	194021707	194022266		chr10	6178226	6178709		chr10	61997719	61998204		chr1	236447579	236447913
chr1	212398776	212399165		chr12	44229643	44230310		chr1	194307655	194308120		chr10	6312296	6312698		chr10	62154223	62154676		chr1	236687586	236688151
chr1	212434303	212434719		chr12	46608830	46609250		chr1	194454412	194454882		chr10	6424068	6424393		chr10	62332846	62333591		chr1	236849478	236850008
chr1	212740329	212740788		chr12	46917675	46918139		chr1	195164476	195165034		chr10	6572133	6572578		chr10	62371026	62371502		chr1	237899938	237900383
chr1	212769405	212769989		chr12	48278733	48279260		chr1	197369223	197369850		chr10	7299273	7299629		chr10	62492893	62493399		chr1	239711332	239711585
chr1	212803348	212803794		chr12	48298568	48298833		chr1	197450248	197450715		chr10	8173126	8173630		chr10	62703837	62704258		chr1	239882209	239882628
chr1	212838638	212839036		chr12	48357194	48357765		chr1	197744976	197746017		chr10	8284442	8284768		chr10	63544358	63544938		chr1	239882950	239883403
chr1	212851710	212852323		chr12	50581007	50581497		chr1	198125878	198126759		chr10	8296358	8296677		chr10	63642386	63642733		chr1	239955427	239955903
chr1	212864915	212865429		chr12	51717732	51718222		chr1	198157224	198157695		chr10	9051892	9052359		chr10	63703456	63704103		chr1	239977563	239977973
chr1	212872505	212873015		chr12	51818498	51818884		chr1	198171476	198171788		chr10	9133574	9133909		chr10	63810893	63811138		chr1	240775097	240775748
chr1	212894861	212895276		chr12	52364786	52365263		chr1	198227550	198227967		chr10	11222274	11222612		chr10	63945948	63946286		chr1	240957347	240957751
chr1	213123597	213124133		chr12	53448018	53448280		chr1	198526068	198526354		chr10	11260336	11260744		chr10	64028243	64028786		chr1	241587082	241587663
chr1	213176623	213177006		chr12	53693314	53693709		chr1	198590075	198590941		chr10	11268017	11268328		chr10	64185807	64186263		chr1	241714881	241715485
chr1	213935362	213935749		chr12	55329111	55329611		chr1	198608044	198608452		chr10	11274140	11274529		chr10	64192922	64193342		chr1	241755603	241755927
chr1	214160988	214161487		chr12	55378413	55378673		chr1	198610683	198611021		chr10	11445166	11445434		chr10	64485897	64486254		chr1	243451091	243451435
chr1	214432926	214433257		chr12	56510091	56510593		chr1	198619053	198619361		chr10	11594103	11594364		chr10	64571075	64571606		chr1	243579849	243580131
chr1	214502136	214502607		chr12	57145911	57146327		chr1	198638183	198638517		chr10	11623220	11623561		chr10	64933472	64933999		chr1	243585133	243585615
chr1	214601060	214601600		chr12	57480838	57481427		chr1	198682282	198682543		chr10	11905564	11906047		chr10	65224849	65225962		chr1	243751323	243751821
chr1	214612719	214613335		chr12	57940868	57941171		chr1	198703552	198704029		chr10	12164568	12165093		chr10	65280687	65281869		chr1	243759664	243760282
chr1	215216631	215217088		chr12	58148545	58148915		chr1	199058608	199059116		chr10	12769059	12769573		chr10	65466993	65467427		chr1	244001416	244001847
chr1	215255968	215256586		chr12	59991132	59991557		chr1	199195253	199195686		chr10	14227482	14228058		chr10	65800870	65801514		chr1	244482810	244483229
chr1	217655665	217656269		chr12	65550221	65550552		chr1	199277510	199278002		chr10	14428268	14428572		chr10	69550760	69551133		chr1	244763082	244763612
chr1	217794206	217794496		chr12	66150715	66151273		chr1	199910500	199911383		chr10	14432252	14432606		chr10	69563143	69563693		chr1	245319657	245320176
chr1	218337923	218338627		chr12	66682015	66682254		chr1	200176881	200177266		chr10	14550348	14550844		chr10	70231455	70231965		chr1	245473833	245474296
chr1	218519076	218519572		chr12	67322927	67323360		chr1	200223101	200223634		chr10	14625205	14625601		chr10	70360019	70360467		chr1	246493130	246493598
chr1	218525043	218525465		chr12	68198030	68198310		chr1	200417348	200417804		chr10	14647295	14647620		chr10	70715629	70716397		chr1	246862421	246862905
chr1	218550561	218551115		chr12	68513499	68513926		chr1	200442780	200443288		chr10	14707299	14707640		chr10	70748351	70749005		chr1	247038717	247039116
chr1	219362594	219363035		chr12	68767906	68768365		chr1	200452665	200453097		chr10	15413005	15413583		chr10	70757368	70757782		chr1	247056547	247056956
chr1	219498335	219498857		chr12	68844890	68845595		chr1	200594554	200594938		chr10	15901853	15902738		chr10	70805258	70805622		chr1	247170793	247171520
chr1	220101515	220101840		chr12	69555658	69555948		chr1	200847232	200847693		chr10	16821371	16821749		chr10	70981964	70982743		chr1	247241461	247242399
chr1	220701338	220701987		chr12	69940647	69941134		chr1	200858682	200858991		chr10	16933914	16934329		chr10	71211033	71211536		chr1	247494305	247495324
chr1	220960114	220960525		chr12	70636909	70637746		chr1	200874929	200875209		chr10	17065461	17065904		chr10	72142127	72142599		chr1	247570467	247570936
chr1	220983691	220983946		chr12	72056620	72056957		chr1	201026396	201026898		chr10	17068816	17069299		chr10	72338079	72338541		chr1	247573210	247573797
chr1	221612608	221613080		chr12	72329447	72329675		chr1	201083455	201084067		chr10	17248255	17248754		chr10	72575372	72576231		chr1	247579177	247579676
chr1	221885588	221886015		chr12	75874411	75874685		chr1	201139769	201140290		chr10	17258219	17258636		chr10	73078686	73079268		chr1	247802714	247803048
chr1	221916073	221916577		chr12	76338054	76338726		chr1	201140424	201140812		chr10	17486086	17486590		chr10	73508530	73508822		chr1	248020486	248021278
chr1	222002892	222003397		chr12	76371610	76372148		chr1	201423210	201423600		chr10	17687893	17688277		chr10	73528539	73529041		chr1	248069637	248070232
chr1	222013113	222013541		chr12	76372994	76373297		chr1	201476003	201476569		chr10	18790002	18790432		chr10	74008304	74008964		chr1	249087858	249088192
chr1	222167669	222168079		chr12	76414087	76415111		chr1	202779835	202780324		chr10	18988978	18989420		chr10	74052104	74052593		chr10	228716	229125
chr1	222269450	222269858		chr12	79521032	79521435		chr1	202927175	202927915		chr10	21389988	21390296		chr10	74057622	74058139		chr10	496845	497354
chr1	222638574	222639243		chr12	80321803	80322207		chr1	202995281	202995905		chr10	22029912	22030181		chr10	74927560	74928280		chr10	1140250	1140585
chr1	222763015	222763534		chr12	83390103	83390757		chr1	203456589	203457292		chr10	22038790	22039208		chr10	75118243	75118666		chr10	1155971	1156642
chr1	222826781	222827326		chr12	88629225	88629602		chr1	203575274	203575534		chr10	22311439	22312070		chr10	75489997	75490566		chr10	3044458	3044833
chr1	222988114	222988813		chr12	88636014	88636492		chr1	203590622	203591075		chr10	22535505	22536002		chr10	79561269	79561606		chr10	3109455	3109842
chr1	223254471	223254922		chr12	88693364	88693911		chr1	203595516	203596042		chr10	22597210	22597650		chr10	80733228	80733956		chr10	3137517	3138156
chr1	223363574	223364097		chr12	88974269	88974552		chr1	203618650	203619001		chr10	22919506	22919965		chr10	81045979	81046560		chr10	3239806	3240202
chr1	223537393	223538092		chr12	89432679	89433146		chr1	203619331	203619806		chr10	22941905	22942394		chr10	81082822	81083359		chr10	3269922	3270352
chr1	223899982	223900438		chr12	89556469	89556957		chr1	203643115	203643664		chr10	22972111	22972602		chr10	81091364	81091932		chr10	3782399	3783033
chr1	223914250	223914876		chr12	89619216	89620004		chr1	203651701	203652150		chr10	23652368	23652813		chr10	81106919	81107394		chr10	3799779	3800198
chr1	224019485	224020188		chr12	89638886	89639188		chr1	203733960	203734549		chr10	23680783	23681163		chr10	81744634	81744918		chr10	3800248	3800647
chr1	224356674	224357067		chr12	89769547	89770047		chr1	204121059	204121558		chr10	24499075	24499365		chr10	81838189	81839140		chr10	3847442	3847768
chr1	224370099	224370413		chr12	89888150	89888460		chr1	204463073	204464306		chr10	25189914	25190262		chr10	81947259	81947999		chr10	3894523	3895011
chr1	224370608	224371378		chr12	89888611	89889050		chr1	204475533	204476303		chr10	25236262	25236543		chr10	81955983	81956354		chr10	3977328	3977699
chr1	224517609	224518246		chr12	89918347	89918818		chr1	204776177	204776757		chr10	26646145	26646515		chr10	82247584	82247856		chr10	4075643	4076044
chr1	224685775	224686315		chr12	90163038	90163323		chr1	205196791	205197250		chr10	26719679	26720094		chr10	82295395	82296074		chr10	4173910	4174362
chr1	224730614	224730988		chr12	92578804	92579206		chr1	205253887	205254268		chr10	26736333	26736683		chr10	86027149	86027570		chr10	4891713	4892254
chr1	224811428	224811952		chr12	93483993	93484226		chr1	205290535	205291152		chr10	26756610	26756898		chr10	86053316	86053735		chr10	5333637	5334134
chr1	225117110	225117845		chr12	94601845	94602311		chr1	205818907	205819584		chr10	26776363	26776761		chr10	86068459	86069032		chr10	5339371	5339821
chr1	225642390	225642830		chr12	94699233	94699696		chr1	206290169	206290570		chr10	27026609	27026981		chr10	87433087	87433366		chr10	5359561	5360129
chr1	225654750	225655770		chr12	94766305	94766593		chr1	206680645	206681063		chr10	27258105	27258463		chr10	88648683	88649029		chr10	5454246	5454781
chr1	225662708	225663126		chr12	95496923	95497295		chr1	206725248	206725616		chr10	28031198	28031612		chr10	88699181	88699599		chr10	5488416	5488786
chr1	225840577	225841459		chr12	95942358	95942875		chr1	206753193	206753759		chr10	28506828	28507183		chr10	89521587	89522008		chr10	5489564	5489897
chr1	225997680	225998139		chr12	96441076	96441734		chr1	206763359	206763861		chr10	28623834	28624392		chr10	89912455	89912959		chr10	6094489	6095031
chr1	226069844	226070517		chr12	96570715	96571189		chr1	206912930	206913361		chr10	30024448	30024955		chr10	90030792	90031662		chr10	6104110	6104777
chr1	226257560	226257832		chr12	96827936	96828289		chr1	206939681	206940067		chr10	30101109	30101475		chr10	90430086	90430805		chr10	6114609	6114890
chr1	226270778	226271645		chr12	96839540	96840006		chr1	206942713	206943204		chr10	30971369	30971722		chr10	90750847	90751459		chr10	6125577	6126213
chr1	226297490	226298617		chr12	96878870	96879238		chr1	206957738	206958178		chr10	30990328	30990882		chr10	90844089	90844538		chr10	6178231	6178747
chr1	226373898	226374804		chr12	99050600	99051030		chr1	206990126	206990602		chr10	31274823	31275294		chr10	91565169	91565835		chr10	6309294	6309586
chr1	227015712	227016049		chr12	99134986	99135392		chr1	207096446	207096854		chr10	31390025	31390305		chr10	91596978	91597639		chr10	6312245	6312702
chr1	227177964	227178254		chr12	100967151	100967956		chr1	207271069	207271629		chr10	31642514	31642833		chr10	91986897	91987360		chr10	6572077	6572646
chr1	227260803	227261055		chr12	102329994	102330315		chr1	207509882	207510642		chr10	31892312	31892753		chr10	92617294	92618073		chr10	6622070	6622605
chr1	227505949	227506439		chr12	102453156	102453457		chr1	207536496	207537431		chr10	31996551	31997093		chr10	92632253	92632776		chr10	6625424	6625690
chr1	227730074	227730677		chr12	102561536	102561927		chr1	207563448	207563828		chr10	32034525	32035030		chr10	92961058	92961595		chr10	7234965	7235598
chr1	227751147	227751838		chr12	102591513	102591920		chr1	207818111	207818665		chr10	32533306	32533836		chr10	93704547	93705027		chr10	8173156	8173568
chr1	227915934	227916277		chr12	103898988	103899453		chr1	207997171	207997651		chr10	32606718	32607089		chr10	94351212	94351643		chr10	8296365	8296676
chr1	228122448	228123036		chr12	105065389	105065703		chr1	208005168	208005624		chr10	32621248	32621607		chr10	95653448	95653968		chr10	8380320	8380653
chr1	228247094	228247833		chr12	105751005	105751432		chr1	208042048	208042681		chr10	32629652	32629923		chr10	96943259	96943953		chr10	9051985	9052448
chr1	228290658	228291227		chr12	106697051	106697322		chr1	208417604	208418071		chr10	32667507	32667908		chr10	96995699	96996569		chr10	9133521	9133894
chr1	228401103	228401553		chr12	108962622	108962942		chr1	208777645	208778157		chr10	32702471	32702875		chr10	97415507	97415960		chr10	9336885	9337290
chr1	228463502	228464032		chr12	109232072	109232552		chr1	209212693	209213167		chr10	33409599	33410011		chr10	97591987	97592383		chr10	10631531	10631836
chr1	228688671	228689119		chr12	109531072	109531618		chr1	209800935	209801399		chr10	33422973	33423529		chr10	97802981	97804293		chr10	11059503	11060274
chr1	228782487	228782903		chr12	110425532	110425807		chr1	209846532	209846935		chr10	33504104	33504392		chr10	97822786	97823369		chr10	11222267	11222631
chr1	228870854	228871415		chr12	110436991	110437210		chr1	209848546	209849387		chr10	33654817	33655256		chr10	97833488	97833918		chr10	11260399	11260674
chr1	228929794	228930348		chr12	110517364	110517948		chr1	209924946	209925727		chr10	34543606	34543848		chr10	97849374	97850215		chr10	11267868	11268444
chr1	228930494	228930861		chr12	110841301	110841605		chr1	209979302	209979864		chr10	35300566	35301128		chr10	98348722	98349129		chr10	11274153	11274529
chr1	228940437	228941020		chr12	111494547	111494853		chr1	210110914	210111462		chr10	35306532	35306934		chr10	99160671	99161263		chr10	11594116	11594531
chr1	228996884	228997264		chr12	112847006	112847539		chr1	210406505	210406873		chr10	35497515	35497835		chr10	99167108	99167432		chr10	11726882	11727418
chr1	229322321	229322737		chr12	112934320	112934687		chr1	210484531	210484943		chr10	35617266	35617733		chr10	99609378	99609862		chr10	11752682	11753073
chr1	229576758	229577205		chr12	117362413	117362705		chr1	210506096	210506633		chr10	35628964	35629284		chr10	99617821	99618171		chr10	11784354	11784611
chr1	230220246	230220645		chr12	117571702	117572292		chr1	210546859	210547820		chr10	35644951	35645235		chr10	99629105	99629647		chr10	11905510	11906042
chr1	230240450	230240846		chr12	120632291	120632983		chr1	210619745	210620465		chr10	35731526	35731980		chr10	101629950	101630434		chr10	12164599	12165111
chr1	230245639	230246275		chr12	120730632	120731162		chr1	210637904	210638457		chr10	35931056	35931535		chr10	101988909	101989344		chr10	12223358	12223789
chr1	230259531	230259824		chr12	121397695	121397995		chr1	211307129	211307952		chr10	43296470	43296988		chr10	102747004	102747361		chr10	12306375	12306765
chr1	230376362	230376700		chr12	122065120	122065515		chr1	211402401	211402748		chr10	43624642	43625017		chr10	103347766	103348310		chr10	12769039	12769505
chr1	230562015	230562465		chr12	122231956	122232566		chr1	211499970	211500345		chr10	43635724	43636203		chr10	103454695	103455077		chr10	14227519	14228186
chr1	230889484	230889844		chr12	122356207	122356717		chr1	212003522	212004431		chr10	44143926	44144620		chr10	103985844	103986238		chr10	14432253	14432624
chr1	231004034	231004589		chr12	123131315	123131717		chr1	212203887	212204172		chr10	44185461	44185982		chr10	104192136	104192670		chr10	14625314	14625657
chr1	231108613	231109009		chr12	123431315	123431719		chr1	212392180	212392590		chr10	44277320	44277839		chr10	104220851	104221309		chr10	14647201	14647776
chr1	231175518	231176311		chr12	123560316	123560723		chr1	212398718	212399148		chr10	44806363	44806717		chr10	105437842	105438307		chr10	14707280	14707630
chr1	231347146	231347546		chr12	124086453	124086902		chr1	212740334	212740793		chr10	44811892	44812246		chr10	106007177	106007718		chr10	15412912	15413536
chr1	231690801	231691139		chr12	124155534	124155861		chr1	212769404	212770094		chr10	48461425	48461786		chr10	106014357	106014863		chr10	15901889	15902755
chr1	231739655	231739908		chr12	125083696	125084083		chr1	212803321	212803820		chr10	49517864	49518180		chr10	106068195	106068660		chr10	16933431	16934214
chr1	231748351	231748863		chr12	125198123	125198576		chr1	212851906	212852316		chr10	50385455	50385897		chr10	106088779	106089432		chr10	17065444	17065872
chr1	231762166	231762634		chr12	125259069	125259606		chr1	212864857	212865423		chr10	52156510	52156968		chr10	106776862	106777237		chr10	17068751	17069243
chr1	232715925	232716467		chr12	125405797	125406129		chr1	212872492	212873170		chr10	52177745	52178309		chr10	107034430	107034874		chr10	17258214	17258659
chr1	232941018	232941685		chr12	125473467	125473865		chr1	212894831	212895338		chr10	52191638	52191907		chr10	107597731	107598084		chr10	17486088	17486582
chr1	233233301	233233607		chr12	127256834	127257232		chr1	213123643	213124224		chr10	52192409	52192770		chr10	111769914	111770307		chr10	17658688	17659873
chr1	233248631	233249149		chr12	127630470	127630977		chr1	213935306	213935739		chr10	52268078	52268482		chr10	112116376	112116798		chr10	17688010	17688282
chr1	233417611	233417989		chr12	127647421	127647770		chr1	214432934	214433321		chr10	52287242	52287604		chr10	112185628	112186194		chr10	21462814	21463309
chr1	233430810	233431561		chr12	127765151	127765560		chr1	214601036	214601624		chr10	52389169	52389729		chr10	112263818	112264273		chr10	21814576	21815508
chr1	234040194	234040689		chr12	128044140	128044706		chr1	214612736	214613358		chr10	52396212	52396631		chr10	112431766	112432456		chr10	22311644	22311884
chr1	234306458	234306906		chr12	129314418	129314746		chr1	215216610	215217105		chr10	53592774	53593243		chr10	112533789	112534372		chr10	22541392	22541941
chr1	234321780	234322195		chr13	21278159	21278449		chr1	215256134	215256528		chr10	53638986	53639522		chr10	112752848	112753251		chr10	22605017	22605808
chr1	234406909	234407342		chr13	21591476	21591856		chr1	217655644	217656217		chr10	57390894	57391185		chr10	114135653	114136229		chr10	22859676	22860107
chr1	234450945	234451382		chr13	21635313	21635834		chr1	217668717	217669034		chr10	60042218	60042798		chr10	114149159	114149714		chr10	22919345	22919964
chr1	234544365	234544837		chr13	24317454	24317691		chr1	217794179	217794480		chr10	60277760	60278076		chr10	114206468	114207245		chr10	22972129	22972647
chr1	234613841	234615119		chr13	24845976	24846261		chr1	218337483	218338674		chr10	61624294	61624812		chr10	114278840	114279470		chr10	23216668	23217167
chr1	234745707	234746134		chr13	25192516	25193003		chr1	218519130	218519586		chr10	61640688	61641204		chr10	115426426	115426869		chr10	23652363	23652819
chr1	234859611	234860213		chr13	27705321	27705718		chr1	218550387	218551110		chr10	61997739	61998213		chr10	115614403	115615013		chr10	24752851	24753465
chr1	234866744	234867609		chr13	30509728	30510208		chr1	219362517	219363079		chr10	62239155	62239456		chr10	116247155	116247554		chr10	25210287	25210586
chr1	234908053	234908508		chr13	31314126	31314715		chr1	219498316	219498850		chr10	62325904	62326252		chr10	116259318	116259793		chr10	26719668	26720114
chr1	234978566	234979204		chr13	31318382	31318734		chr1	220701359	220702021		chr10	62332811	62333531		chr10	116304067	116304441		chr10	26736332	26736681
chr1	235062531	235063006		chr13	31619720	31620201		chr1	220906355	220906862		chr10	62371083	62371505		chr10	116375151	116375801		chr10	26776092	26776826
chr1	235116357	235116941		chr13	31647999	31648715		chr1	220921252	220922159		chr10	62426007	62426300		chr10	116561192	116561571		chr10	27026732	27027003
chr1	235246754	235247268		chr13	34187094	34187435		chr1	220983412	220983954		chr10	63544514	63544952		chr10	116852661	116853327		chr10	27258001	27258459
chr1	235370149	235370840		chr13	34253353	34253673		chr1	221612352	221613101		chr10	63642327	63642882		chr10	118927668	118928091		chr10	27390428	27390700
chr1	235656102	235656471		chr13	34391969	34392637		chr1	221613256	221613773		chr10	63703456	63704027		chr10	119412565	119413000		chr10	28031156	28031726
chr1	235860928	235861244		chr13	34731078	34731454		chr1	221885502	221885926		chr10	63806950	63807257		chr10	120380745	120381242		chr10	28623880	28624431
chr1	236051295	236051937		chr13	36992178	36992494		chr1	221886383	221886655		chr10	63810877	63811129		chr10	120891391	120891788		chr10	30024360	30024954
chr1	236162642	236163167		chr13	40600378	40600824		chr1	221916093	221916695		chr10	63842498	63842848		chr10	121028377	121028956		chr10	30637818	30638467
chr1	236283965	236284372		chr13	42039323	42039704		chr1	222002891	222003485		chr10	63959447	63959750		chr10	121065480	121066021		chr10	30648785	30649008
chr1	236285534	236285908		chr13	42951863	42952217		chr1	222013099	222013627		chr10	63985160	63985573		chr10	121066099	121066766		chr10	30851780	30852188
chr1	236305484	236306217		chr13	43071917	43072309		chr1	222135032	222135459		chr10	64028306	64028889		chr10	121249122	121249435		chr10	30990333	30990914
chr1	236447579	236447948		chr13	43566210	43566632		chr1	222167520	222168158		chr10	64185813	64186263		chr10	121276008	121276636		chr10	31274975	31275367
chr1	236558394	236558680		chr13	43597589	43598003		chr1	222507452	222507945		chr10	64192932	64193294		chr10	121446104	121446615		chr10	31389964	31390409
chr1	236686908	236688136		chr13	44772031	44772462		chr1	222638533	222639210		chr10	64485897	64486260		chr10	121464870	121465230		chr10	31892255	31892835
chr1	236849492	236850008		chr13	44833227	44833537		chr1	222763055	222763558		chr10	64571055	64571574		chr10	121837238	121837592		chr10	31996554	31996874
chr1	237205347	237205779		chr13	46915170	46915488		chr1	222826744	222827247		chr10	64933648	64933948		chr10	123513490	123514034		chr10	32034493	32034975
chr1	237899910	237900309		chr13	46928957	46929264		chr1	222987769	222988805		chr10	65280819	65281836		chr10	123733904	123735041		chr10	32533404	32533776
chr1	239711312	239711586		chr13	46967185	46967508		chr1	223363417	223364064		chr10	65466961	65467403		chr10	124147842	124148509		chr10	32621230	32621653
chr1	239750361	239750823		chr13	48575236	48575756		chr1	223537282	223538150		chr10	65800867	65801475		chr10	125047292	125047766		chr10	32667508	32667945
chr1	239882204	239882724		chr13	48784367	48784666		chr1	223899998	223900674		chr10	69550740	69551142		chr10	126077470	126078097		chr10	32702495	32702839
chr1	239883005	239883398		chr13	49079795	49080068		chr1	223914245	223914831		chr10	69563151	69563688		chr10	126377369	126377856		chr10	33409598	33410003
chr1	239955318	239955933		chr13	49323878	49324171		chr1	224019530	224020095		chr10	70359994	70360446		chr10	126407915	126408184		chr10	33423074	33423527
chr1	239977578	239978015		chr13	49458483	49458857		chr1	224356747	224357097		chr10	70715715	70716312		chr10	126411676	126412150		chr10	33432243	33432621
chr1	240739528	240739932		chr13	49821750	49822308		chr1	224370040	224370429		chr10	70748382	70748814		chr10	126432624	126433202		chr10	33537630	33537967
chr1	240775006	240775800		chr13	50257639	50257913		chr1	224370641	224371599		chr10	70757466	70757809		chr10	126480122	126480993		chr10	33541698	33542048
chr1	240957339	240957752		chr13	50811030	50811418		chr1	224517473	224518267		chr10	70805304	70805672		chr10	127584287	127584741		chr10	33553185	33553520
chr1	241519996	241520760		chr13	50819141	50819612		chr1	224685757	224686285		chr10	70825718	70826022		chr10	127584848	127585478		chr10	33654821	33655286
chr1	241586962	241587728		chr13	53269994	53270379		chr1	224811441	224811971		chr10	70849754	70850133		chr10	127730316	127730812		chr10	34410858	34411154
chr1	241714959	241715635		chr13	59965886	59966248		chr1	225117329	225117808		chr10	70982330	70982882		chr10	129948292	129948697		chr10	35283480	35283986
chr1	241755585	241755935		chr13	74864570	74864876		chr1	225642415	225642943		chr10	71211100	71211415		chr10	129979146	129979482		chr10	35306536	35306897
chr1	243451101	243451445		chr13	77758705	77758970		chr1	225654725	225655764		chr10	72338087	72338504		chr10	130008651	130009299		chr10	35497514	35497837
chr1	243585134	243585559		chr13	78304072	78304450		chr1	225840579	225841267		chr10	73078723	73079271		chr10	130010247	130010623		chr10	35628950	35629221
chr1	243646325	243646874		chr13	78596302	78596779		chr1	225997717	225998066		chr10	73137019	73137436		chr10	134261021	134261641		chr10	35731513	35731922
chr1	243751391	243751820		chr13	79768457	79768815		chr1	226053689	226054207		chr10	73508499	73508822		chr10	134385310	134385884		chr10	35931081	35931533
chr1	243759050	243759458		chr13	79966909	79967398		chr1	226069806	226070506		chr10	73528574	73528970		chr10	135072674	135073195		chr10	43296615	43296920
chr1	243759732	243760160		chr13	80096671	80097055		chr1	226257489	226257888		chr10	73533238	73533732		chr10	135171097	135171544		chr10	43616187	43616663
chr1	243966929	243967267		chr13	89572319	89572710		chr1	226271001	226271751		chr10	74052092	74052445		chr10	135333690	135334075		chr10	43624625	43625181
chr1	244482789	244483320		chr13	94446469	94446883		chr1	226297334	226298678		chr10	74065172	74065459		chr11	313866	314281		chr10	44143877	44144649
chr1	244763137	244763587		chr13	95071563	95072135		chr1	226373918	226374721		chr10	74091720	74092084		chr11	587780	588371		chr10	44185089	44185982
chr1	245319512	245320259		chr13	99316371	99316608		chr1	226814087	226814569		chr10	74927631	74928151		chr11	798061	798568		chr10	44811950	44812316
chr1	246280595	246281272		chr13	99505937	99506344		chr1	226899747	226900225		chr10	75490037	75490518		chr11	819222	820434		chr10	45360062	45360620
chr1	246493110	246493598		chr13	99871198	99871584		chr1	227015678	227016154		chr10	75692126	75692473		chr11	1404053	1404841		chr10	48461406	48461850
chr1	246772146	246772628		chr13	99960160	99960487		chr1	227070481	227070993		chr10	76631358	76631637		chr11	1784972	1785488		chr10	50385410	50386019
chr1	246862334	246862781		chr13	99967007	99967530		chr1	227177844	227178301		chr10	76657958	76658246		chr11	1871998	1872392		chr10	51572077	51572603
chr1	247038645	247039012		chr13	99974556	99975327		chr1	227505740	227506662		chr10	77054577	77055049		chr11	1874088	1874515		chr10	52156517	52157134
chr1	247170907	247171623		chr13	100009329	100009891		chr1	227729770	227730639		chr10	79561311	79561638		chr11	2098345	2098878		chr10	52177938	52178351
chr1	247241436	247242399		chr13	100086617	100087070		chr1	227751062	227751770		chr10	80338744	80339039		chr11	3806331	3806892		chr10	52191643	52191960
chr1	247494296	247495302		chr13	100195071	100195483		chr1	227915922	227916180		chr10	81046061	81046448		chr11	3926218	3926660		chr10	52268132	52268468
chr1	247570493	247570955		chr13	100512076	100512380		chr1	227953955	227954482		chr10	81091319	81091876		chr11	4079130	4079740		chr10	52396248	52396652
chr1	247573245	247573770		chr13	101021858	101022282		chr1	227961860	227962287		chr10	81107057	81107380		chr11	4115396	4116363		chr10	53592802	53593169
chr1	247620681	247620896		chr13	101046349	101046945		chr1	228122458	228123004		chr10	81744634	81744960		chr11	4208447	4209141		chr10	53638966	53639456
chr1	247681331	247681726		chr13	101158358	101158774		chr1	228246919	228247846		chr10	81835600	81835898		chr11	4514199	4514645		chr10	60042244	60042776
chr1	247802662	247803069		chr13	101910470	101910837		chr1	228290663	228291264		chr10	81838207	81839111		chr11	5706013	5706607		chr10	61438663	61439057
chr1	248020516	248021232		chr13	105791729	105792706		chr1	228400828	228401620		chr10	81955954	81956373		chr11	6435005	6435495		chr10	61640699	61641214
chr1	248069630	248070242		chr13	107570059	107570598		chr1	228463460	228464132		chr10	82167977	82168444		chr11	6440090	6440709		chr10	61997736	61998407
chr1	248406624	248406851		chr13	109568088	109568546		chr1	228870850	228871563		chr10	82289967	82290298		chr11	6640418	6640954		chr10	62332945	62333508
chr1	249087840	249088204		chr13	109814415	109814885		chr1	228929946	228930328		chr10	82295431	82296004		chr11	7182061	7182491		chr10	62371066	62371506
chr1	249157261	249157784		chr13	110790545	110790959		chr1	228930567	228930852		chr10	86027161	86027552		chr11	7272874	7273513		chr10	63544352	63544855
chr10	228744	229215		chr13	111617547	111618021		chr1	228940415	228941037		chr10	86068564	86068866		chr11	7534643	7535353		chr10	63656636	63657117
chr10	496835	497337		chr13	113242043	113242732		chr1	228996848	228997381		chr10	86090018	86090325		chr11	8615582	8616071		chr10	63703464	63703973
chr10	1140270	1140557		chr13	114048164	114048717		chr1	229576633	229577135		chr10	87433090	87433349		chr11	9023307	9023584		chr10	63810822	63811137
chr10	1155966	1156544		chr14	23019006	23019601		chr1	229799826	229800196		chr10	87807402	87807681		chr11	9082195	9082734		chr10	63842440	63842879
chr10	1685414	1685767		chr14	25103452	25103840		chr1	230220215	230220757		chr10	88648665	88649024		chr11	9271710	9271995		chr10	64028187	64028842
chr10	3044497	3044850		chr14	25162076	25162539		chr1	230240407	230240946		chr10	88699193	88699626		chr11	9286695	9287090		chr10	64133824	64134388
chr10	3109429	3109820		chr14	31596954	31597252		chr1	230245619	230246349		chr10	89521681	89521998		chr11	9587421	9588014		chr10	64185813	64186274
chr10	3133520	3133905		chr14	32396592	32396998		chr1	230259576	230259819		chr10	89877026	89877302		chr11	9622742	9623427		chr10	64485898	64486254
chr10	3137588	3138130		chr14	32406995	32407405		chr1	230376321	230376671		chr10	89912504	89912897		chr11	9779552	9779892		chr10	64571155	64571596
chr10	3228631	3228929		chr14	32571529	32572005		chr1	230561829	230562481		chr10	90030972	90031518		chr11	9781093	9781624		chr10	64933498	64933964
chr10	3239781	3240196		chr14	34529389	34529739		chr1	230677872	230678153		chr10	90402716	90403021		chr11	10329451	10329724		chr10	65224940	65225927
chr10	3270051	3270455		chr14	35886064	35886454		chr1	231003778	231004574		chr10	90430211	90430761		chr11	10480577	10481078		chr10	65280624	65281837
chr10	3782358	3783015		chr14	39698292	39698783		chr1	231108470	231109007		chr10	90720456	90720950		chr11	10628150	10628427		chr10	65467047	65467480
chr10	3800037	3800648		chr14	45361164	45361474		chr1	231175142	231176251		chr10	90844153	90844505		chr11	10747443	10747869		chr10	65800895	65801517
chr10	3846481	3846924		chr14	50154718	50155195		chr1	231346988	231347577		chr10	91565187	91565756		chr11	10757253	10757751		chr10	69532871	69533148
chr10	3847522	3847755		chr14	50437992	50438575		chr1	231596455	231596759		chr10	91621431	91622115		chr11	11171206	11171995		chr10	69550757	69551134
chr10	3853578	3853941		chr14	50465967	50466364		chr1	231690797	231691185		chr10	91987032	91987355		chr11	11643465	11643930		chr10	69991038	69991532
chr10	3894502	3894999		chr14	50468434	50468845		chr1	231748431	231749021		chr10	92617351	92617776		chr11	12195904	12196322		chr10	70359972	70360434
chr10	3977303	3977704		chr14	50505269	50505770		chr1	231763073	231763528		chr10	92632276	92632773		chr11	12211387	12211797		chr10	70586946	70587441
chr10	4075578	4076201		chr14	50549914	50550619		chr1	232715937	232716437		chr10	92961133	92961769		chr11	12245963	12246571		chr10	70715330	70716364
chr10	4694337	4694683		chr14	50810832	50811301		chr1	232940862	232941667		chr10	93392704	93393239		chr11	12695496	12696322		chr10	70748307	70749065
chr10	4891857	4892167		chr14	50988204	50988463		chr1	233248640	233249216		chr10	93704562	93705168		chr11	12739354	12739857		chr10	70757480	70757804
chr10	5333651	5334142		chr14	51193016	51193572		chr1	233430604	233431643		chr10	93861182	93861458		chr11	13229721	13230157		chr10	70849677	70850120
chr10	5339435	5339721		chr14	51203679	51204056		chr1	234321651	234322239		chr10	94351355	94351778		chr11	13890463	13891159		chr10	70982142	70982871
chr10	5359541	5360230		chr14	51342073	51342434		chr1	234406877	234407275		chr10	94750528	94750856		chr11	14402606	14402997		chr10	71267563	71267956
chr10	5454272	5454776		chr14	52791824	52792203		chr1	234445746	234446153		chr10	95139442	95139966		chr11	14436248	14437162		chr10	72142117	72142663
chr10	5489590	5489873		chr14	52869472	52870038		chr1	234450898	234451421		chr10	95653457	95653970		chr11	14566191	14566531		chr10	72338065	72338511
chr10	5817774	5818048		chr14	53611035	53611378		chr1	234544405	234544825		chr10	95868019	95868386		chr11	14926889	14927391		chr10	72362382	72362849
chr10	6017945	6018232		chr14	53657643	53657999		chr1	234613867	234615080		chr10	96162458	96162770		chr11	15095983	15096891		chr10	72575408	72575938
chr10	6094537	6095062		chr14	54902170	54902703		chr1	234623774	234624299		chr10	96351448	96351887		chr11	15671484	15672031		chr10	73078771	73079239
chr10	6104038	6104753		chr14	55196894	55197321		chr1	234636734	234637145		chr10	96366757	96367500		chr11	16627696	16628247		chr10	73137000	73137457
chr10	6114523	6114912		chr14	55239942	55240481		chr1	234658402	234658753		chr10	96943262	96943931		chr11	16771085	16771629		chr10	73508512	73508932
chr10	6125639	6126206		chr14	58896942	58897279		chr1	234745710	234746093		chr10	96995804	96996563		chr11	17252500	17252755		chr10	74008361	74008954
chr10	6178243	6178780		chr14	59104349	59104751		chr1	234859611	234860354		chr10	97260402	97260778		chr11	17319898	17320280		chr10	74052117	74052387
chr10	6312251	6312695		chr14	59215720	59216217		chr1	234866776	234867597		chr10	97803047	97804177		chr11	17410571	17411197		chr10	74057616	74058162
chr10	6515994	6516229		chr14	61201470	61201724		chr1	234908113	234908441		chr10	97822818	97823349		chr11	18127251	18127894		chr10	74091691	74092057
chr10	6549319	6549674		chr14	61747278	61747805		chr1	234978534	234979238		chr10	97833487	97833920		chr11	18405047	18405968		chr10	74927566	74928232
chr10	6572084	6572650		chr14	61919235	61919576		chr1	235062517	235062987		chr10	97849504	97850164		chr11	18609982	18610401		chr10	75118153	75118691
chr10	6622043	6622595		chr14	61991912	61992406		chr1	235116341	235116999		chr10	98101464	98101838		chr11	19463731	19464289		chr10	75490022	75490540
chr10	6625430	6625758		chr14	62029553	62029861		chr1	235370129	235370878		chr10	98348733	98349127		chr11	19745172	19745932		chr10	75692053	75692483
chr10	6707852	6708109		chr14	62129185	62129688		chr1	235860899	235861271		chr10	99160657	99161268		chr11	20389230	20389480		chr10	77054610	77055070
chr10	6969495	6970128		chr14	62217684	62218102		chr1	236051359	236052067		chr10	99326158	99326676		chr11	32112886	32113424		chr10	79597348	79597643
chr10	8173142	8173722		chr14	62356675	62357016		chr1	236162605	236163160		chr10	99408802	99409104		chr11	33037190	33037728		chr10	80338724	80339174
chr10	8179303	8179788		chr14	64331059	64331367		chr1	236283969	236284430		chr10	99609372	99609914		chr11	33744179	33744578		chr10	80733235	80733969
chr10	8296371	8296686		chr14	65802882	65803321		chr1	236305491	236306061		chr10	99629104	99629535		chr11	34255650	34256043		chr10	80828512	80828974
chr10	8357594	8357966		chr14	66171650	66172016		chr1	236447545	236447968		chr10	100121039	100121386		chr11	34256835	34257150		chr10	81003345	81003596
chr10	9133550	9133905		chr14	66317068	66317461		chr1	236558378	236559123		chr10	101469599	101469864		chr11	35034070	35034585		chr10	81046064	81046555
chr10	9336762	9337229		chr14	66394708	66395057		chr1	236686974	236688153		chr10	101630129	101630522		chr11	35035127	35035537		chr10	81082840	81083333
chr10	10460384	10460674		chr14	67464805	67465080		chr1	236849462	236850158		chr10	101908343	101908901		chr11	35061748	35062339		chr10	81091388	81091884
chr10	11059533	11060177		chr14	67955278	67955691		chr1	237963093	237963513		chr10	102607211	102607577		chr11	35147974	35148348		chr10	81106965	81107532
chr10	11222185	11222589		chr14	68066595	68067257		chr1	238027588	238028124		chr10	102790823	102791213		chr11	35167641	35168059		chr10	81838223	81839128
chr10	11260423	11260745		chr14	68141321	68141933		chr1	239750394	239750750		chr10	103310801	103311078		chr11	35358739	35359202		chr10	81947202	81948090
chr10	11267931	11268514		chr14	68146826	68147279		chr1	239881934	239882630		chr10	104192187	104192565		chr11	35364661	35365086		chr10	82167989	82168808
chr10	11274155	11274460		chr14	68677493	68678036		chr1	239882979	239883396		chr10	105437857	105438244		chr11	35965366	35966017		chr10	82258462	82258956
chr10	11595976	11596357		chr14	69152219	69152708		chr1	239955281	239955931		chr10	106068254	106068622		chr11	36374349	36374883		chr10	82295437	82296030
chr10	11623213	11623552		chr14	69248727	69249078		chr1	239977550	239978015		chr10	106088831	106089406		chr11	36376032	36376260		chr10	85440285	85440633
chr10	11674210	11674595		chr14	70092096	70092537		chr1	240076513	240076822		chr10	106776682	106777230		chr11	40315402	40315791		chr10	86068434	86069017
chr10	11726894	11727319		chr14	70142599	70143132		chr1	240739541	240739902		chr10	107034445	107034704		chr11	43852476	43852908		chr10	86300461	86300695
chr10	11752801	11753063		chr14	70152054	70152291		chr1	240775027	240775807		chr10	107597705	107598053		chr11	44117169	44117478		chr10	87433094	87433372
chr10	11784342	11784680		chr14	70826055	70826585		chr1	240957360	240957755		chr10	111769914	111770303		chr11	44214192	44214602		chr10	88648677	88649003
chr10	11905575	11906104		chr14	71609175	71609563		chr1	241519969	241520692		chr10	111795362	111795672		chr11	44551845	44552383		chr10	88699188	88699667
chr10	12164601	12165103		chr14	71865834	71866225		chr1	241586938	241587778		chr10	111805589	111805995		chr11	44590613	44591165		chr10	89521607	89522010
chr10	12223324	12223732		chr14	72516184	72516550		chr1	241714972	241715520		chr10	111970734	111971173		chr11	44883757	44884227		chr10	89876982	89877331
chr10	12306364	12306668		chr14	72943472	72943897		chr1	241755545	241755946		chr10	112185745	112186151		chr11	45124562	45124818		chr10	89912453	89912902
chr10	12407967	12408302		chr14	74318310	74318806		chr1	241791037	241791664		chr10	112263832	112264189		chr11	45826345	45826915		chr10	89953848	89954426
chr10	12647665	12648363		chr14	74769489	74769889		chr1	242685620	242685995		chr10	112272568	112272971		chr11	45907135	45907365		chr10	90030788	90031648
chr10	12769044	12769442		chr14	75308333	75308608		chr1	243451036	243451645		chr10	112533774	112534330		chr11	46615248	46615702		chr10	90430202	90430687
chr10	14051432	14051880		chr14	75963595	75963930		chr1	243579871	243580168		chr10	112662957	112663364		chr11	47270419	47270856		chr10	90844093	90844552
chr10	14227506	14228434		chr14	77769309	77769650		chr1	243585132	243585619		chr10	112752818	112753165		chr11	47586903	47587523		chr10	91565263	91565812
chr10	14428285	14428579		chr14	77843164	77843700		chr1	243751354	243751826		chr10	114149173	114149645		chr11	48001971	48002513		chr10	91621379	91622109
chr10	14432247	14432720		chr14	81053532	81054136		chr1	243759683	243760102		chr10	114206479	114206858		chr11	48028059	48028617		chr10	91987017	91987516
chr10	14549196	14549491		chr14	81397199	81397868		chr1	243966927	243967393		chr10	114207004	114207260		chr11	48076895	48077710		chr10	92617014	92617990
chr10	14647259	14647648		chr14	81630530	81630891		chr1	244001416	244001861		chr10	114220734	114221128		chr11	57192185	57192794		chr10	92631235	92631972
chr10	14701516	14702152		chr14	81769601	81769956		chr1	244012822	244013262		chr10	114278858	114279321		chr11	57227937	57228251		chr10	92632281	92632736
chr10	15412871	15413515		chr14	82016576	82017050		chr1	244080661	244081077		chr10	114285973	114286249		chr11	57417180	57417665		chr10	93392700	93393318
chr10	15901845	15902766		chr14	88472428	88473032		chr1	244482812	244483327		chr10	116247147	116247537		chr11	57559565	57560124		chr10	93704563	93705183
chr10	17065451	17066037		chr14	89066092	89066561		chr1	244763117	244763682		chr10	116375321	116375684		chr11	58542667	58543290		chr10	94351223	94351756
chr10	17068822	17069278		chr14	89290517	89290958		chr1	245081978	245082422		chr10	116585133	116585481		chr11	58874059	58874813		chr10	94822566	94822812
chr10	17258207	17258668		chr14	89533664	89533975		chr1	245319649	245320210		chr10	116616515	116616775		chr11	58903292	58903804		chr10	95653446	95653988
chr10	17486053	17486572		chr14	89831920	89832212		chr1	246280684	246281197		chr10	116852636	116853292		chr11	58912129	58912509		chr10	96162167	96162823
chr10	17496272	17496747		chr14	89882345	89882809		chr1	246493098	246493598		chr10	117906949	117907412		chr11	59278360	59278832		chr10	96351583	96351933
chr10	17658812	17659806		chr14	89896910	89897501		chr1	246862312	246862834		chr10	118501893	118502382		chr11	59333416	59333873		chr10	96366861	96367381
chr10	17688002	17688273		chr14	90107882	90108285		chr1	247038703	247039104		chr10	119412614	119413123		chr11	60681360	60681712		chr10	96943287	96943881
chr10	21814821	21815493		chr14	90217169	90217792		chr1	247170896	247171647		chr10	120381039	120381428		chr11	60789199	60789516		chr10	96995676	96996561
chr10	22311642	22312055		chr14	90422730	90423045		chr1	247241555	247242330		chr10	120891367	120891856		chr11	60828582	60829199		chr10	97050630	97051066
chr10	22605040	22605581		chr14	91294324	91294772		chr1	247494258	247495446		chr10	121065467	121066076		chr11	60879312	60879647		chr10	97591920	97592405
chr10	22629188	22629980		chr14	91436367	91436810		chr1	247570454	247570945		chr10	121066275	121066798		chr11	61276636	61277196		chr10	97802989	97804203
chr10	22919501	22920008		chr14	91580442	91581190		chr1	247573202	247573820		chr10	121092711	121093098		chr11	61463416	61463887		chr10	97822920	97823343
chr10	22941883	22942483		chr14	91694504	91695246		chr1	247802654	247803102		chr10	121276054	121276492		chr11	61734999	61735405		chr10	97833472	97833932
chr10	22972127	22972614		chr14	91769508	91769962		chr1	248020401	248021318		chr10	121446080	121446441		chr11	62408274	62408550		chr10	97849434	97850293
chr10	23216667	23217191		chr14	91782163	91782544		chr1	248069709	248070257		chr10	121462256	121462591		chr11	63334511	63335239		chr10	98101405	98101797
chr10	23652299	23652800		chr14	91936550	91936904		chr1	248406622	248406847		chr10	122708592	122708824		chr11	63655882	63656216		chr10	98273279	98274067
chr10	24499003	24499334		chr14	92339656	92340161		chr1	248645412	248645792		chr10	123513502	123514013		chr11	64691654	64692361		chr10	98348726	98349205
chr10	24892272	24892528		chr14	92446533	92446816		chr1	249087777	249088218		chr10	123734101	123735030		chr11	64889396	64889936		chr10	99160723	99161328
chr10	26646173	26646472		chr14	94595709	94596133		chr1	249157128	249157771		chr10	124148105	124148501		chr11	65082227	65082540		chr10	99167099	99167544
chr10	26719670	26720168		chr14	95731876	95732128		chr10	228657	229236		chr10	125047319	125047765		chr11	65149658	65150373		chr10	99172629	99173071
chr10	26736305	26736641		chr14	95989399	95989953		chr10	496807	497335		chr10	126030268	126030715		chr11	65292457	65292781		chr10	99629106	99629647
chr10	26756565	26756895		chr14	97846879	97847270		chr10	1155966	1156606		chr10	126077651	126078106		chr11	65657808	65658398		chr10	101630039	101630425
chr10	26776325	26776781		chr14	98068946	98069374		chr10	2939929	2940364		chr10	126377461	126377806		chr11	65667640	65668185		chr10	101908387	101908784
chr10	27258105	27258459		chr14	98460205	98460894		chr10	2992205	2992565		chr10	126432680	126433200		chr11	65695358	65695812		chr10	101988764	101989395
chr10	27390437	27390717		chr14	98635372	98635803		chr10	3044357	3044905		chr10	126480088	126480828		chr11	65989966	65990401		chr10	102241225	102241728
chr10	27529340	27530033		chr14	98643941	98644302		chr10	3109416	3109936		chr10	127584322	127585484		chr11	66024708	66025564		chr10	102746824	102747420
chr10	28031156	28031817		chr14	98655833	98656227		chr10	3137506	3138258		chr10	127730291	127730811		chr11	66049826	66050349		chr10	102790825	102791253
chr10	28623844	28624398		chr14	99450926	99451406		chr10	3239819	3240243		chr10	129788619	129788923		chr11	66206099	66206527		chr10	103347781	103348280
chr10	29698494	29698743		chr14	100259392	100259959		chr10	3269906	3270358		chr10	129789359	129789813		chr11	66313318	66313892		chr10	103874520	103875037
chr10	30024186	30024935		chr14	102486584	102487318		chr10	3281749	3281974		chr10	129948314	129948692		chr11	72463379	72463816		chr10	103929258	103929623
chr10	30637740	30638249		chr14	105531692	105532073		chr10	3782270	3783017		chr10	129979140	129979492		chr11	72680926	72681286		chr10	104001260	104001578
chr10	30648749	30649025		chr14	105864552	105865015		chr10	3800211	3800636		chr10	130010253	130010769		chr11	73358524	73358873		chr10	104192091	104192727
chr10	30851776	30852171		chr14	106465467	106466172		chr10	3847503	3847750		chr11	269284	269880		chr11	73716205	73716625		chr10	104220865	104221340
chr10	30990327	30990893		chr14	106559276	106559747		chr10	3894507	3895002		chr11	587897	588374		chr11	74854189	74854623		chr10	105344252	105344764
chr10	31274818	31275404		chr14	106765137	106765662		chr10	3977321	3977698		chr11	1404119	1404716		chr11	75062709	75063291		chr10	105437794	105438210
chr10	31389944	31390478		chr14	106873429	106873884		chr10	4075593	4076046		chr11	2098341	2098860		chr11	75236730	75237285		chr10	105667967	105668358
chr10	31892240	31892877		chr14	106945069	106945792		chr10	4173689	4174397		chr11	3806460	3806779		chr11	75385037	75385370		chr10	105880761	105881072
chr10	31996581	31996931		chr14	107147684	107148066		chr10	4693741	4694152		chr11	4079030	4079699		chr11	75479347	75479761		chr10	106088781	106089540
chr10	32034508	32034996		chr15	22386943	22387633		chr10	4891695	4892268		chr11	4115623	4116345		chr11	75946162	75947025		chr10	107597738	107598074
chr10	32533434	32533750		chr15	33493863	33494313		chr10	5333609	5334128		chr11	4658190	4658704		chr11	76758505	76758983		chr10	111769929	111770291
chr10	32621167	32621602		chr15	34190364	34190604		chr10	5335808	5336385		chr11	5706016	5706602		chr11	77122576	77123286		chr10	111795282	111795674
chr10	32667508	32667956		chr15	34310493	34311011		chr10	5339386	5339786		chr11	5944183	5944736		chr11	77184427	77184863		chr10	111805589	111805947
chr10	32702512	32702861		chr15	35286148	35286544		chr10	5359528	5360107		chr11	6434998	6435359		chr11	77300610	77301257		chr10	111827841	111828093
chr10	33409550	33409998		chr15	38904464	38904768		chr10	5454246	5454977		chr11	6440132	6440622		chr11	77348586	77349058		chr10	111970857	111971185
chr10	33422975	33423512		chr15	38980977	38981431		chr10	5489602	5489889		chr11	6640433	6640921		chr11	77805351	77805625		chr10	112116336	112116675
chr10	33537571	33537927		chr15	39719285	39719693		chr10	5708208	5709012		chr11	6833588	6834065		chr11	77913745	77914433		chr10	112185621	112186066
chr10	33553173	33553547		chr15	39915797	39916159		chr10	5817564	5818109		chr11	6878173	6878542		chr11	78002827	78003629		chr10	112263798	112264154
chr10	33654783	33655245		chr15	39916993	39917362		chr10	6017956	6018241		chr11	7182063	7182492		chr11	78128682	78129218		chr10	112431755	112432486
chr10	34410742	34411308		chr15	40886482	40886871		chr10	6045023	6045480		chr11	7272902	7273358		chr11	78176317	78176902		chr10	112533780	112534382
chr10	34543610	34543852		chr15	42840623	42841164		chr10	6094585	6095052		chr11	7534777	7535379		chr11	78851020	78851546		chr10	112662935	112663486
chr10	34569564	34570046		chr15	45011561	45012177		chr10	6104057	6104764		chr11	8350275	8350688		chr11	81498797	81499270		chr10	112752857	112753266
chr10	35283504	35283875		chr15	48623340	48624058		chr10	6114444	6114915		chr11	9005160	9005478		chr11	81597317	81598027		chr10	114135525	114136393
chr10	35497522	35497888		chr15	49267866	49268351		chr10	6125548	6126235		chr11	9023285	9023637		chr11	82444572	82445033		chr10	114148992	114149619
chr10	35617341	35617695		chr15	49462111	49462705		chr10	6178219	6178725		chr11	9082313	9082729		chr11	82461808	82462212		chr10	114206461	114207348
chr10	35628947	35629226		chr15	50670098	50670492		chr10	6193260	6193702		chr11	9198090	9198409		chr11	82905186	82905763		chr10	114220739	114221185
chr10	35731537	35731897		chr15	52043747	52044310		chr10	6243465	6243855		chr11	9587443	9587862		chr11	83294980	83295454		chr10	114278839	114279314
chr10	35931020	35931545		chr15	52274325	52274721		chr10	6312235	6312736		chr11	9685355	9685849		chr11	85758184	85758895		chr10	114285985	114286360
chr10	43296574	43296963		chr15	52298578	52298897		chr10	6342053	6342569		chr11	9781118	9781609		chr11	85827331	85827687		chr10	115426401	115426947
chr10	43616271	43616745		chr15	52554044	52554402		chr10	6516013	6516260		chr11	10480613	10481086		chr11	85849932	85850375		chr10	115614398	115614985
chr10	43624651	43625042		chr15	52850513	52850805		chr10	6549321	6549750		chr11	10615995	10616300		chr11	85894066	85894614		chr10	116303978	116304417
chr10	43635934	43636209		chr15	55559835	55560191		chr10	6572068	6572663		chr11	10628118	10628438		chr11	85998046	85998676		chr10	116561178	116561557
chr10	43818250	43818673		chr15	55571973	55572456		chr10	6622068	6622614		chr11	11589463	11589829		chr11	86003850	86004608		chr10	116852658	116853397
chr10	44143874	44144620		chr15	55581753	55582359		chr10	6689834	6690093		chr11	11643501	11643914		chr11	86215131	86215457		chr10	117906877	117907409
chr10	44185029	44186014		chr15	55611152	55611633		chr10	6969520	6970117		chr11	11799367	11799815		chr11	86303899	86304486		chr10	118501853	118502390
chr10	44311833	44312220		chr15	55953705	55954014		chr10	7281361	7281652		chr11	12172416	12172764		chr11	86382801	86383578		chr10	118547422	118547818
chr10	44811924	44812240		chr15	56657297	56657982		chr10	7452600	7453080		chr11	12195919	12196305		chr11	86516996	86517517		chr10	118927758	118928096
chr10	45360204	45360692		chr15	56757192	56757590		chr10	8173140	8173671		chr11	12211459	12211752		chr11	86963897	86964311		chr10	118976033	118976522
chr10	45428213	45428574		chr15	60211415	60211997		chr10	8179268	8179872		chr11	12246023	12246448		chr11	87063999	87064356		chr10	119412532	119413128
chr10	46222553	46222921		chr15	60268728	60269050		chr10	8296344	8296672		chr11	12263905	12264254		chr11	87912309	87912662		chr10	120891316	120891799
chr10	48474008	48474455		chr15	60654950	60655296		chr10	8380308	8380718		chr11	12695682	12696235		chr11	88090422	88090961		chr10	121028405	121028989
chr10	49842261	49842647		chr15	60942051	60942508		chr10	9052022	9052503		chr11	12739432	12739831		chr11	88154623	88155174		chr10	121060830	121061304
chr10	50385445	50386000		chr15	61013015	61013544		chr10	9336851	9337287		chr11	13229706	13230107		chr11	88269082	88269550		chr10	121065471	121066066
chr10	51488788	51489573		chr15	63413836	63414272		chr10	10460141	10460661		chr11	13508711	13509045		chr11	93276258	93276816		chr10	121275978	121276508
chr10	51572178	51572633		chr15	63414472	63414814		chr10	11059554	11060529		chr11	13890467	13891161		chr11	93422268	93422922		chr10	121302078	121302595
chr10	52156479	52157183		chr15	64679846	64680148		chr10	11222199	11222612		chr11	14166405	14166814		chr11	94987364	94987779		chr10	121446132	121446578
chr10	52177844	52178482		chr15	66111280	66111633		chr10	11267863	11268481		chr11	14436630	14437085		chr11	95374716	95375167		chr10	121465011	121465310
chr10	52191554	52191956		chr15	66179950	66180210		chr10	11274121	11274626		chr11	14566188	14566499		chr11	95421853	95422622		chr10	121837313	121837630
chr10	52192414	52192740		chr15	66789899	66790356		chr10	11445087	11445434		chr11	14927097	14927435		chr11	95657013	95657464		chr10	123513507	123514006
chr10	52268118	52268459		chr15	68055279	68055527		chr10	11595976	11596293		chr11	15074783	15075326		chr11	95795147	95795597		chr10	123734089	123735054
chr10	52272734	52273073		chr15	69706321	69706911		chr10	11674223	11674632		chr11	15096201	15096634		chr11	95889230	95889665		chr10	124147965	124148509
chr10	52383520	52383994		chr15	69754912	69755321		chr10	11726630	11727274		chr11	15671494	15672004		chr11	95890128	95890481		chr10	125047292	125047833
chr10	52396235	52396623		chr15	70006445	70006859		chr10	11784367	11784625		chr11	16627701	16628214		chr11	95938080	95938704		chr10	126030231	126030715
chr10	53638977	53639447		chr15	70047905	70048275		chr10	11905410	11906103		chr11	16771244	16771607		chr11	95948456	95948760		chr10	126077632	126078088
chr10	60042290	60042797		chr15	70053194	70053589		chr10	12164585	12165108		chr11	16848739	16849036		chr11	95968796	95969338		chr10	126377435	126377884
chr10	61438666	61439007		chr15	72520782	72521124		chr10	12223281	12223707		chr11	17007987	17008388		chr11	96074462	96075116		chr10	126421440	126421904
chr10	61469103	61469838		chr15	72668094	72668841		chr10	12306343	12306641		chr11	17319917	17320243		chr11	96076289	96076774		chr10	126432667	126433234
chr10	61589447	61589731		chr15	74726002	74726483		chr10	12647481	12648444		chr11	17410626	17411039		chr11	101917905	101918591		chr10	126480112	126480902
chr10	61624363	61624701		chr15	76603532	76604095		chr10	12769034	12769595		chr11	18127392	18127868		chr11	102231873	102232694		chr10	127584799	127585365
chr10	61640624	61641232		chr15	78799632	78800154		chr10	13482389	13482635		chr11	18405207	18405798		chr11	102267465	102267774		chr10	127730293	127730817
chr10	61760553	61760889		chr15	79603202	79603721		chr10	14051546	14052020		chr11	18493583	18493913		chr11	102287755	102288149		chr10	129704867	129705530
chr10	61997764	61998178		chr15	80263426	80263812		chr10	14227417	14228263		chr11	18820667	18820929		chr11	102470214	102470866		chr10	129789529	129789742
chr10	62333035	62333583		chr15	81316066	81316397		chr10	14424101	14424436		chr11	19463682	19464238		chr11	102898927	102899372		chr10	129948269	129948685
chr10	62371079	62371488		chr15	81586285	81586633		chr10	14432221	14432732		chr11	19745177	19745702		chr11	102906599	102907151		chr10	129979163	129979670
chr10	62493009	62493295		chr15	81589117	81589391		chr10	14549176	14549463		chr11	20389224	20389503		chr11	104034534	104035232		chr10	130008555	130009271
chr10	62703231	62704299		chr15	83349121	83349527		chr10	14550375	14550690		chr11	20443497	20443901		chr11	104527782	104528326		chr10	130010197	130010620
chr10	62760818	62761558		chr15	83635475	83635833		chr10	14625301	14625678		chr11	27322580	27322895		chr11	104602486	104602952		chr10	134133708	134134214
chr10	63544381	63544872		chr15	83654615	83655221		chr10	14647259	14647701		chr11	27340652	27340997		chr11	104778459	104779055		chr10	134260987	134261495
chr10	63656624	63657108		chr15	83833680	83834102		chr10	14701477	14702226		chr11	27493876	27494572		chr11	104839082	104839538		chr10	134266489	134267031
chr10	63703434	63704018		chr15	83868091	83868379		chr10	14707234	14707683		chr11	32234869	32235193		chr11	104915804	104916292		chr10	134385334	134385867
chr10	63721082	63721378		chr15	84115788	84116278		chr10	15412871	15413566		chr11	32334447	32334935		chr11	105073476	105073919		chr10	135088410	135088820
chr10	63810798	63811122		chr15	85174441	85175037		chr10	15901707	15902748		chr11	33084955	33085269		chr11	105962152	105962628		chr10	135171214	135171548
chr10	63946010	63946309		chr15	85874188	85874604		chr10	16933410	16934318		chr11	33278627	33279575		chr11	106888247	106889124		chr10	135333697	135334077
chr10	63985058	63985566		chr15	85956722	85957033		chr10	17065454	17065896		chr11	34157039	34157314		chr11	107462606	107463105		chr11	269247	269820
chr10	64028253	64028883		chr15	86211274	86211593		chr10	17068692	17069231		chr11	34236469	34236870		chr11	107711339	107711926		chr11	313759	314301
chr10	64185771	64186207		chr15	87167906	87168219		chr10	17248260	17248814		chr11	34393096	34393370		chr11	107729249	107729868		chr11	327139	327531
chr10	64485897	64486355		chr15	87197114	87197366		chr10	17258214	17258659		chr11	35028186	35028539		chr11	107879352	107880272		chr11	587833	588353
chr10	64571087	64571602		chr15	88140717	88141273		chr10	17486114	17486600		chr11	35034126	35034590		chr11	108070657	108070920		chr11	796178	796587
chr10	64933477	64934006		chr15	90233781	90234287		chr10	17495337	17495888		chr11	35061727	35062116		chr11	108094339	108094841		chr11	805046	805527
chr10	64970530	64970801		chr15	90581394	90581772		chr10	17628721	17629164		chr11	35104078	35104451		chr11	108368245	108369062		chr11	819182	819730
chr10	65224781	65225863		chr15	90944097	90944352		chr10	17658835	17659844		chr11	35104833	35105291		chr11	108491681	108491971		chr11	819790	820314
chr10	65280751	65281928		chr15	91072674	91073570		chr10	17688010	17688307		chr11	35167559	35168087		chr11	108518960	108519179		chr11	1404038	1404802
chr10	65467022	65467402		chr15	91229691	91230019		chr10	18989010	18989518		chr11	35236407	35236737		chr11	108604073	108604641		chr11	1785087	1785491
chr10	65800868	65801531		chr15	91373097	91373694		chr10	21462789	21463458		chr11	35294071	35294481		chr11	109816896	109817366		chr11	1874083	1874422
chr10	69550758	69551136		chr15	91395835	91396393		chr10	21814565	21815522		chr11	35358766	35359260		chr11	109948546	109948966		chr11	2098374	2098827
chr10	69563272	69563651		chr15	92249613	92249991		chr10	21938563	21938987		chr11	35364591	35365107		chr11	109963297	109964530		chr11	2398290	2398684
chr10	69609678	69610065		chr15	93168545	93169180		chr10	22311613	22312080		chr11	35867476	35867800		chr11	110198802	110199294		chr11	3806337	3806900
chr10	69923550	69923875		chr15	94749762	94750357		chr10	22540740	22541037		chr11	36171180	36171718		chr11	110216376	110216732		chr11	4079036	4079758
chr10	69991073	69991498		chr15	94772888	94773308		chr10	22597210	22597663		chr11	36374498	36374783		chr11	110219862	110220852		chr11	4115635	4116268
chr10	70231418	70231987		chr15	94848379	94848730		chr10	22605328	22606004		chr11	36453398	36453682		chr11	110325348	110325659		chr11	4208663	4209146
chr10	70359978	70360445		chr15	94850032	94850303		chr10	22629342	22629952		chr11	36768572	36769085		chr11	110326413	110326784		chr11	4658328	4658561
chr10	70715354	70716447		chr15	95127959	95128455		chr10	22780956	22781233		chr11	40315506	40316037		chr11	110582937	110583559		chr11	5706040	5706596
chr10	70748375	70749074		chr15	95990115	95990494		chr10	22859688	22860104		chr11	43852473	43852826		chr11	111383791	111384107		chr11	5829713	5830293
chr10	70805267	70805560		chr15	98703373	98703802		chr10	22919363	22920005		chr11	44214231	44214607		chr11	111402491	111402868		chr11	6435010	6435353
chr10	70825639	70826065		chr15	99212154	99212497		chr10	22941873	22942298		chr11	44551968	44552256		chr11	111636651	111637561		chr11	6440129	6440658
chr10	70849729	70850125		chr15	99409194	99409466		chr10	22955469	22955791		chr11	44590593	44591011		chr11	111803272	111803680		chr11	6494812	6495480
chr10	70981964	70982740		chr15	99496333	99496721		chr10	22958006	22958269		chr11	44883759	44884145		chr11	111809556	111809904		chr11	6640414	6640945
chr10	71211000	71211401		chr15	99965294	99965711		chr10	22972117	22972600		chr11	45376834	45377230		chr11	111815397	111815873		chr11	6878186	6878423
chr10	71267530	71267853		chr15	100870868	100871182		chr10	23652316	23652823		chr11	45826347	45826904		chr11	112160644	112161203		chr11	7182079	7182459
chr10	71922310	71922985		chr15	101243263	101243709		chr10	23737672	23738115		chr11	47498977	47499278		chr11	112167981	112168425		chr11	7273107	7273474
chr10	72142035	72142630		chr15	101548530	101548886		chr10	25012388	25012904		chr11	47536846	47537189		chr11	113458037	113458723		chr11	7534654	7535521
chr10	72338096	72338558		chr15	101708262	101708790		chr10	25241479	25242035		chr11	47684673	47685131		chr11	115093064	115093729		chr11	7686904	7687408
chr10	72575481	72575889		chr15	101739802	101740284		chr10	25463494	25463878		chr11	47736694	47737067		chr11	115795768	115796187		chr11	8350275	8350742
chr10	72647637	72648055		chr15	101746352	101746769		chr10	26624085	26624797		chr11	47954163	47954441		chr11	116706578	116707054		chr11	8615557	8616074
chr10	73078688	73079365		chr15	101874179	101874561		chr10	26646120	26646564		chr11	48028102	48028609		chr11	116933901	116934276		chr11	9023291	9023617
chr10	73136883	73137304		chr16	686838	687232		chr10	26719670	26720110		chr11	57016945	57017430		chr11	117049167	117049860		chr11	9025202	9025800
chr10	73508522	73508832		chr16	2009239	2009717		chr10	26726867	26727339		chr11	57078799	57079194		chr11	117686017	117686477		chr11	9082279	9082722
chr10	73528663	73528935		chr16	2509814	2510340		chr10	26736301	26736718		chr11	57192193	57192826		chr11	117857767	117858207		chr11	9286504	9287168
chr10	73533213	73533604		chr16	2918115	2918575		chr10	26776195	26776748		chr11	57559613	57560086		chr11	117872922	117873346		chr11	9587421	9587888
chr10	73648615	73648980		chr16	3018952	3019460		chr10	27026665	27027075		chr11	58360136	58360518		chr11	118095466	118095972		chr11	9622890	9623348
chr10	74008386	74008827		chr16	3156460	3156905		chr10	27258110	27258495		chr11	58365201	58365566		chr11	118112122	118112649		chr11	9685339	9686025
chr10	74052059	74052398		chr16	4464302	4464735		chr10	27390437	27390677		chr11	58542683	58543206		chr11	118122674	118123158		chr11	9779624	9779916
chr10	74091617	74092064		chr16	4817057	4817469		chr10	27443061	27443580		chr11	58874229	58874810		chr11	118272071	118272720		chr11	9781080	9781642
chr10	74927631	74928290		chr16	9162251	9162506		chr10	27529296	27530020		chr11	58912131	58912489		chr11	118401415	118402094		chr11	10315501	10315810
chr10	75118283	75118690		chr16	11118794	11119262		chr10	28031150	28031661		chr11	58919816	58920218		chr11	118740732	118741349		chr11	10329272	10329764
chr10	75490004	75490535		chr16	11145813	11146663		chr10	28580755	28581274		chr11	59278407	59278879		chr11	118747408	118747804		chr11	10480587	10481108
chr10	75519310	75519831		chr16	11187983	11188550		chr10	28623844	28624383		chr11	60075228	60075650		chr11	119191840	119192459		chr11	11643394	11643967
chr10	75608908	75609215		chr16	11318757	11319083		chr10	29698260	29699002		chr11	60828607	60829192		chr11	120119221	120119792		chr11	12172379	12172723
chr10	75692011	75692561		chr16	11357604	11357956		chr10	30024103	30025111		chr11	60879261	60879637		chr11	120206889	120207599		chr11	12195904	12196397
chr10	76657940	76658204		chr16	11762053	11762450		chr10	30100913	30101504		chr11	61215094	61215535		chr11	120215061	120215533		chr11	12246046	12246526
chr10	76737770	76738045		chr16	12629944	12630266		chr10	30851786	30852177		chr11	61463407	61463887		chr11	120706494	120706822		chr11	12695538	12696485
chr10	77054555	77055062		chr16	12843968	12844445		chr10	30990319	30990901		chr11	62366669	62366934		chr11	120856587	120857186		chr11	12739302	12739872
chr10	79686060	79686795		chr16	14165219	14165809		chr10	31274802	31275433		chr11	63334635	63335106		chr11	120894474	120895216		chr11	13308575	13308959
chr10	79789229	79789616		chr16	15684782	15685090		chr10	31389912	31390402		chr11	64889566	64889831		chr11	121352301	121353037		chr11	13319406	13319782
chr10	80338638	80339066		chr16	16043233	16043842		chr10	31892225	31892867		chr11	65149675	65150302		chr11	121526164	121526831		chr11	13890459	13891067
chr10	80733205	80733911		chr16	19533208	19533728		chr10	31996549	31997079		chr11	65667738	65668243		chr11	122526341	122527221		chr11	14166441	14166760
chr10	81003361	81003841		chr16	23516115	23516536		chr10	32034535	32035057		chr11	65756499	65756902		chr11	122539282	122539665		chr11	14358603	14358962
chr10	81045980	81046485		chr16	23853578	23853968		chr10	32533379	32533826		chr11	65990014	65990478		chr11	122614600	122615123		chr11	14402515	14402961
chr10	81082812	81083290		chr16	26609361	26609875		chr10	32606708	32607041		chr11	68606699	68607141		chr11	122616813	122617120		chr11	14436411	14437090
chr10	81091411	81091964		chr16	27180947	27181331		chr10	32621124	32621692		chr11	72680965	72681286		chr11	123173522	123173908		chr11	14566188	14566472
chr10	81107076	81107453		chr16	27248569	27249196		chr10	32702430	32702846		chr11	73139362	73139701		chr11	123228943	123229327		chr11	14600029	14600527
chr10	81107696	81108104		chr16	27285021	27285849		chr10	33409604	33410015		chr11	73358540	73358911		chr11	123252437	123253296		chr11	14665075	14665629
chr10	81664420	81664965		chr16	28874729	28875274		chr10	33423035	33423549		chr11	73730888	73731249		chr11	123301025	123301909		chr11	14926928	14927518
chr10	81838183	81839109		chr16	30103088	30103608		chr10	33432213	33432610		chr11	75236748	75237220		chr11	123324860	123325539		chr11	15074861	15075324
chr10	81947296	81948075		chr16	30346455	30346817		chr10	33553169	33553561		chr11	75479491	75479761		chr11	123551635	123552174		chr11	15095993	15096634
chr10	81956048	81956370		chr16	30596874	30597292		chr10	33654687	33655245		chr11	75946309	75946833		chr11	123985911	123986394		chr11	15671473	15672032
chr10	81963088	81963519		chr16	30905368	30905701		chr10	34410763	34411147		chr11	76514960	76515260		chr11	124492444	124492977		chr11	16923701	16924047
chr10	82116277	82116649		chr16	31880806	31881180		chr10	34543490	34543858		chr11	76758601	76758954		chr11	124616482	124617155		chr11	17007875	17008377
chr10	82168001	82168481		chr16	31888761	31889144		chr10	35205250	35205646		chr11	77122799	77123311		chr11	124906845	124907123		chr11	17252434	17252818
chr10	82247411	82247817		chr16	46655042	46655539		chr10	35283485	35283992		chr11	77348596	77349070		chr11	124932723	124933434		chr11	17319891	17320278
chr10	82258460	82258959		chr16	47747099	47747441		chr10	35306529	35306907		chr11	77913839	77914235		chr11	125953828	125954394		chr11	17410455	17411187
chr10	82295449	82296143		chr16	49315700	49316353		chr10	35497537	35497926		chr11	78128746	78129200		chr11	126286302	126286817		chr11	18127364	18127942
chr10	85440146	85440673		chr16	50840328	50840556		chr10	35644933	35645280		chr11	78176418	78176798		chr11	126787493	126787905		chr11	18405066	18405968
chr10	86027245	86027574		chr16	53088898	53089147		chr10	35929473	35930270		chr11	81498801	81499270		chr11	127891858	127892360		chr11	18820587	18820996
chr10	86054634	86054879		chr16	53468381	53469042		chr10	35930991	35931538		chr11	81597347	81597899		chr11	128158935	128159381		chr11	19463724	19464262
chr10	86068458	86068951		chr16	53568850	53569289		chr10	43296602	43296973		chr11	81715740	81716211		chr11	128160122	128160400		chr11	19745206	19745843
chr10	86090005	86090231		chr16	53698590	53698906		chr10	43616170	43616773		chr11	82691402	82691853		chr11	128188756	128189204		chr11	20385137	20385554
chr10	87807420	87807650		chr16	53946098	53946410		chr10	43624561	43625210		chr11	82905186	82905728		chr11	128212692	128213172		chr11	22678799	22679085
chr10	88699173	88699592		chr16	55542881	55543200		chr10	43635797	43636268		chr11	83294938	83295463		chr11	128249353	128249976		chr11	27340572	27340978
chr10	89521582	89522009		chr16	56978856	56979320		chr10	43782732	43783107		chr11	85650330	85650654		chr11	128292524	128292987		chr11	27494149	27494497
chr10	89912500	89912844		chr16	57075917	57076373		chr10	43818200	43818678		chr11	85758184	85758887		chr11	128341230	128341504		chr11	32112876	32113471
chr10	89954000	89954399		chr16	57635785	57636370		chr10	44091419	44091831		chr11	85827333	85827735		chr11	128342006	128342556		chr11	33037235	33037826
chr10	90030974	90031432		chr16	57643479	57643945		chr10	44101631	44102267		chr11	85894168	85894610		chr11	128364285	128364808		chr11	33084960	33085259
chr10	90430195	90430793		chr16	58790157	58790442		chr10	44143746	44144627		chr11	85939844	85940206		chr11	128395417	128395865		chr11	34255616	34256010
chr10	90661407	90661831		chr16	66555958	66556468		chr10	44185453	44185978		chr11	85998024	85998679		chr11	128421576	128421945		chr11	35034097	35034585
chr10	90844141	90844569		chr16	66864442	66865146		chr10	44311734	44312115		chr11	86003898	86004598		chr11	128480971	128481490		chr11	35061763	35062373
chr10	91020209	91020561		chr16	67018618	67019154		chr10	44806266	44806775		chr11	86215095	86215488		chr11	128563808	128564242		chr11	35104068	35104591
chr10	91404317	91405016		chr16	67089638	67089999		chr10	44811920	44812248		chr11	86303953	86304423		chr11	129233957	129234471		chr11	35167630	35168063
chr10	91565270	91565842		chr16	67345576	67346091		chr10	46075999	46076602		chr11	86454423	86455028		chr11	129317703	129318129		chr11	35294033	35294450
chr10	91597313	91597966		chr16	67867595	67868098		chr10	48461354	48461900		chr11	86516959	86517507		chr11	129509268	129509656		chr11	35358776	35359225
chr10	91621411	91622080		chr16	68113772	68114068		chr10	48572939	48573808		chr11	86964000	86964297		chr11	129512799	129513530		chr11	35364603	35365103
chr10	91847006	91847439		chr16	68572837	68573593		chr10	49999359	49999759		chr11	87063818	87064441		chr11	129565648	129566163		chr11	36171122	36171712
chr10	91986985	91987356		chr16	68702177	68702581		chr10	50385433	50385948		chr11	87912389	87912680		chr11	129620462	129620869		chr11	36365006	36365344
chr10	92617298	92617999		chr16	68786516	68786808		chr10	51488825	51489518		chr11	88090447	88090895		chr11	130304331	130304958		chr11	36374390	36374797
chr10	92631263	92631976		chr16	68790161	68790613		chr10	51572091	51572626		chr11	88154747	88155067		chr11	132588900	132589717		chr11	36398842	36399252
chr10	92632115	92632736		chr16	69220455	69220939		chr10	52085197	52085460		chr11	88268954	88269514		chr11	132604075	132604423		chr11	36706474	36706931
chr10	93058029	93058485		chr16	70380472	70381035		chr10	52156463	52157173		chr11	93276291	93276820		chr11	132952562	132953299		chr11	43852459	43852907
chr10	93392694	93393281		chr16	70771411	70771897		chr10	52177799	52178494		chr11	93422292	93422806		chr11	133798381	133799030		chr11	43942191	43942639
chr10	93661583	93662027		chr16	72206187	72206497		chr10	52191564	52191959		chr11	93517743	93518418		chr11	133814886	133815605		chr11	44117149	44117643
chr10	93704514	93705220		chr16	72821385	72821769		chr10	52192366	52192750		chr11	94004996	94005497		chr11	133906880	133907304		chr11	44214306	44214599
chr10	93999379	93999849		chr16	74808550	74808941		chr10	52268097	52268468		chr11	94987368	94987787		chr11	134145434	134146478		chr11	44551862	44552364
chr10	94351196	94351742		chr16	75339344	75339636		chr10	52396290	52396642		chr11	95289686	95290155		chr12	783528	783968		chr11	44590637	44591020
chr10	94750461	94750825		chr16	75650524	75650925		chr10	52834119	52834786		chr11	95374809	95375082		chr12	794483	794954		chr11	44883721	44884246
chr10	94822276	94822812		chr16	77341924	77342522		chr10	53467112	53467769		chr11	95421883	95422346		chr12	1387109	1387513		chr11	45124388	45124818
chr10	95139210	95139905		chr16	78809120	78809470		chr10	53533478	53533831		chr11	95785015	95785396		chr12	4140233	4140553		chr11	45793269	45793790
chr10	95653437	95653993		chr16	78812164	78812614		chr10	53592760	53593169		chr11	95795148	95795654		chr12	4228193	4228782		chr11	45826358	45826958
chr10	95753496	95754107		chr16	79306085	79306468		chr10	53638836	53639549		chr11	95796334	95796580		chr12	4252044	4252476		chr11	45907045	45907378
chr10	96162104	96162782		chr16	79349889	79350344		chr10	60042294	60042812		chr11	95890135	95890454		chr12	4255246	4255836		chr11	46264834	46265280
chr10	96351576	96351941		chr16	79662395	79662766		chr10	60272462	60273153		chr11	95938155	95938523		chr12	4381173	4381495		chr11	46615350	46615854
chr10	96366767	96367385		chr16	80603563	80603870		chr10	60277772	60278129		chr11	95962630	95963078		chr12	4616015	4616462		chr11	47270100	47270686
chr10	96943222	96943873		chr16	80614066	80614701		chr10	61438674	61439066		chr11	95968900	95969328		chr12	6536121	6536582		chr11	47536850	47537178
chr10	96995804	96996562		chr16	80624999	80625369		chr10	61469110	61469867		chr11	96000775	96001138		chr12	6665000	6665484		chr11	47586710	47587586
chr10	97054855	97055353		chr16	80690658	80690929		chr10	61589453	61589869		chr11	96076334	96076723		chr12	6677072	6677720		chr11	47684727	47685109
chr10	97591985	97592386		chr16	81503537	81503864		chr10	61640571	61641227		chr11	100557816	100558288		chr12	7070472	7070984		chr11	47736687	47737176
chr10	97802993	97803565		chr16	81649965	81650556		chr10	61997730	61998384		chr11	101918115	101918502		chr12	8142607	8143054		chr11	48002029	48002512
chr10	97803694	97804251		chr16	81666495	81666904		chr10	62333082	62333536		chr11	102287762	102288092		chr12	8645533	8646044		chr11	48028054	48028622
chr10	97822883	97823354		chr16	82226361	82226744		chr10	62371109	62371493		chr11	102300932	102301398		chr12	8801129	8801569		chr11	48030506	48030782
chr10	97833436	97833899		chr16	84047540	84048211		chr10	62492717	62493419		chr11	102459777	102460039		chr12	9149362	9149737		chr11	48076896	48077319
chr10	97849385	97850291		chr16	84178534	84179107		chr10	63544330	63544888		chr11	102470266	102470808		chr12	9515769	9516035		chr11	57078730	57079167
chr10	97897880	97898188		chr16	84220443	84220896		chr10	63656634	63657122		chr11	102899067	102899346		chr12	9516989	9517828		chr11	57192231	57192859
chr10	98101426	98101800		chr16	84548499	84548892		chr10	63703454	63704063		chr11	102906638	102907117		chr12	9822145	9822412		chr11	57559661	57560076
chr10	98134949	98135230		chr16	85089073	85089549		chr10	63721108	63721414		chr11	104539865	104540131		chr12	10022015	10022593		chr11	58292445	58292871
chr10	98273331	98273923		chr16	87350594	87351310		chr10	63810798	63811144		chr11	104602642	104602906		chr12	10456520	10457107		chr11	58542655	58543170
chr10	98348766	98349163		chr16	87421854	87422293		chr10	63842365	63842858		chr11	104778411	104778927		chr12	10516887	10517300		chr11	58825920	58826194
chr10	98738271	98738798		chr16	87812677	87813085		chr10	63985018	63985574		chr11	105073647	105073954		chr12	10693375	10693948		chr11	58874024	58874729
chr10	99160630	99161280		chr16	87929245	87929746		chr10	64028123	64028885		chr11	105168207	105168493		chr12	11134808	11135265		chr11	58912088	58912502
chr10	99167110	99167360		chr16	88717248	88717874		chr10	64133859	64134381		chr11	105962220	105962678		chr12	12159960	12160364		chr11	58919951	58920224
chr10	99172646	99173068		chr16	89092519	89092881		chr10	64185807	64186263		chr11	106888420	106889097		chr12	12324977	12325428		chr11	59328211	59328444
chr10	99541412	99541803		chr16	89267852	89268383		chr10	64485880	64486357		chr11	107711376	107711808		chr12	12419730	12420291		chr11	59333416	59333938
chr10	99609374	99609899		chr16	89382345	89382776		chr10	64571144	64571592		chr11	107729030	107729836		chr12	12594890	12595465		chr11	60681380	60681900
chr10	99629099	99629628		chr16	89571842	89572164		chr10	64933610	64933951		chr11	107879465	107880246		chr12	12627727	12628235		chr11	60809609	60810119
chr10	101630039	101630537		chr16	89626870	89627288		chr10	64996195	64996616		chr11	108040994	108041266		chr12	12635235	12635627		chr11	60828519	60829354
chr10	101988820	101989492		chr16	89894741	89895126		chr10	65114953	65115344		chr11	108070650	108070918		chr12	12664959	12665545		chr11	60879296	60879606
chr10	102241287	102241730		chr17	1366547	1366878		chr10	65224869	65226053		chr11	108094555	108094985		chr12	12735759	12736231		chr11	60897311	60897659
chr10	102746872	102747507		chr17	1973689	1974072		chr10	65280777	65281859		chr11	108112091	108112603		chr12	12869989	12870724		chr11	61061985	61062522
chr10	102790670	102791229		chr17	3668623	3668925		chr10	65466948	65467423		chr11	108368303	108368748		chr12	12889668	12890020		chr11	61463410	61463838
chr10	102802497	102802819		chr17	7530935	7531464		chr10	65800864	65801592		chr11	108369139	108369388		chr12	13052386	13053051		chr11	62323862	62324521
chr10	103347717	103348280		chr17	7591476	7591794		chr10	69532789	69533129		chr11	108491637	108491986		chr12	14373958	14374522		chr11	62366681	62366952
chr10	103454705	103455133		chr17	8150975	8151605		chr10	69550747	69551079		chr11	108604132	108604630		chr12	14538018	14538506		chr11	63334609	63335117
chr10	103985827	103986235		chr17	8534021	8534666		chr10	69563268	69563685		chr11	109816942	109817366		chr12	14547532	14548158		chr11	63580708	63581392
chr10	104001174	104001576		chr17	8802378	8802866		chr10	69991038	69991489		chr11	109948613	109948934		chr12	15101683	15102080		chr11	64001776	64002214
chr10	104192060	104192668		chr17	9143273	9143677		chr10	70231303	70231999		chr11	110198807	110199294		chr12	15374054	15374685		chr11	64099225	64099632
chr10	104220834	104221302		chr17	9177244	9177677		chr10	70359868	70360446		chr11	110219712	110220831		chr12	15715167	15715723		chr11	64570357	64570894
chr10	104420788	104421277		chr17	14022255	14022709		chr10	70586941	70587480		chr11	110243810	110244435		chr12	15723840	15724276		chr11	64577907	64578371
chr10	105110608	105111040		chr17	14104356	14104691		chr10	70715616	70716501		chr11	110325360	110325665		chr12	15743135	15743689		chr11	64627013	64627354
chr10	105264080	105264343		chr17	14241021	14241369		chr10	70748363	70749086		chr11	110582933	110583413		chr12	15853457	15853815		chr11	64655275	64655757
chr10	105344115	105344764		chr17	15602750	15603088		chr10	70757380	70757836		chr11	111402485	111402974		chr12	15854208	15854589		chr11	64863672	64864341
chr10	105437800	105438357		chr17	15862584	15862807		chr10	70805302	70805617		chr11	111569574	111569897		chr12	17794737	17795115		chr11	64889420	64889978
chr10	105517601	105517885		chr17	17752506	17752863		chr10	70849654	70850222		chr11	111636827	111637553		chr12	18318411	18319004		chr11	64949121	64949445
chr10	105667946	105668340		chr17	19551757	19552312		chr10	70981978	70982756		chr11	111803269	111803676		chr12	19282446	19283296		chr11	65149638	65150273
chr10	106051188	106051494		chr17	20137563	20138103		chr10	71152189	71152549		chr11	111809561	111809900		chr12	19426813	19427131		chr11	65487845	65488363
chr10	106088776	106089432		chr17	21360358	21360743		chr10	71210963	71211650		chr11	111815413	111815804		chr12	19535035	19535416		chr11	65548176	65548738
chr10	107597722	107598074		chr17	25798779	25799145		chr10	71389675	71390198		chr11	111927837	111928346		chr12	19584562	19585500		chr11	65657883	65658332
chr10	111769910	111770269		chr17	26384957	26385211		chr10	72032514	72032994		chr11	112160681	112161214		chr12	19705307	19705732		chr11	65667804	65668219
chr10	111795249	111795653		chr17	27475785	27476163		chr10	72141775	72142772		chr11	113458130	113458677		chr12	20645027	20645617		chr11	65695299	65695841
chr10	111805607	111805967		chr17	28659207	28659531		chr10	72338159	72338524		chr11	115093092	115093509		chr12	21609304	21609830		chr11	65990061	65990432
chr10	111827806	111828098		chr17	29058697	29058904		chr10	72362343	72362854		chr11	115795744	115796219		chr12	21680435	21681136		chr11	66024764	66025554
chr10	111981517	111981875		chr17	30668773	30669227		chr10	72575376	72575966		chr11	116857196	116857741		chr12	22488219	22488901		chr11	66049890	66050349
chr10	112116309	112116767		chr17	33446552	33446947		chr10	72647599	72648425		chr11	116882020	116882374		chr12	25053878	25054339		chr11	66115311	66115615
chr10	112185655	112186100		chr17	33700436	33700908		chr10	73078733	73079422		chr11	116933892	116934191		chr12	25486699	25487122		chr11	66138876	66139613
chr10	112263792	112264265		chr17	34842272	34842829		chr10	73136854	73137344		chr11	117049246	117049743		chr12	26111211	26112082		chr11	66206035	66206599
chr10	112431783	112432252		chr17	34890981	34891589		chr10	73508513	73508963		chr11	117101121	117101423		chr12	26427570	26428027		chr11	66313287	66313897
chr10	112533772	112534367		chr17	37054879	37055359		chr10	73648598	73648885		chr11	117103025	117103428		chr12	26624458	26625000		chr11	66623607	66624207
chr10	112602772	112603148		chr17	38636863	38637282		chr10	74008409	74009009		chr11	117857783	117858185		chr12	26901692	26902247		chr11	66659686	66659965
chr10	112662936	112663363		chr17	39942880	39943331		chr10	74052061	74052445		chr11	118095341	118095940		chr12	27332592	27333117		chr11	67033658	67034077
chr10	112752872	112753179		chr17	42147996	42148503		chr10	74065169	74065566		chr11	118103412	118103792		chr12	27373226	27373623		chr11	67351009	67351581
chr10	114135658	114136395		chr17	42287763	42288208		chr10	74091689	74092076		chr11	118112161	118112575		chr12	27485783	27486110		chr11	68671111	68671574
chr10	114149083	114149695		chr17	45000255	45000640		chr10	74927536	74928324		chr11	120081443	120082023		chr12	27613502	27613932		chr11	70244340	70244772
chr10	114206471	114207279		chr17	45798414	45798894		chr10	75118070	75118673		chr11	120119254	120119653		chr12	27651100	27651448		chr11	72463369	72463945
chr10	114220726	114221143		chr17	46620640	46620910		chr10	75490005	75490576		chr11	120206864	120207360		chr12	27915725	27916051		chr11	72533081	72533639
chr10	114278840	114279370		chr17	46986333	46986670		chr10	75519271	75519905		chr11	120706546	120706837		chr12	27975035	27975638		chr11	72680925	72681261
chr10	114285992	114286375		chr17	46993030	46993572		chr10	75541602	75542027		chr11	120856582	120857025		chr12	28122909	28123436		chr11	73358535	73358922
chr10	114292092	114292455		chr17	48987488	48987936		chr10	75639416	75639727		chr11	120894532	120895099		chr12	28376090	28376615		chr11	74952552	74953082
chr10	114741338	114741635		chr17	53392177	53392619		chr10	75691964	75692483		chr11	121302821	121303199		chr12	28406144	28406785		chr11	75236717	75237348
chr10	115323194	115323634		chr17	53421859	53422131		chr10	77054552	77055100		chr11	121308107	121308505		chr12	31004194	31004841		chr11	75248173	75248589
chr10	115426560	115427008		chr17	55333543	55333953		chr10	79561272	79561661		chr11	121352293	121352884		chr12	31743719	31744356		chr11	75384985	75385369
chr10	115614389	115614942		chr17	55518326	55518742		chr10	79686031	79686676		chr11	122063409	122063636		chr12	31902004	31902512		chr11	75946217	75947071
chr10	115954850	115955184		chr17	55540568	55541093		chr10	79789209	79789631		chr11	122616877	122617157		chr12	31963941	31964572		chr11	76514960	76515286
chr10	116259151	116259818		chr17	57408798	57409212		chr10	80338643	80339156		chr11	123252518	123253321		chr12	32259497	32260071		chr11	76758543	76758993
chr10	116303983	116304357		chr17	57906624	57907067		chr10	80733158	80733953		chr11	123324950	123325386		chr12	32287306	32287911		chr11	77122572	77123316
chr10	116375324	116375680		chr17	58155875	58156281		chr10	80828356	80828933		chr11	123551607	123552168		chr12	32756865	32757157		chr11	77300374	77301008
chr10	116561115	116561551		chr17	60170893	60171153		chr10	81003345	81003816		chr11	124492464	124492980		chr12	39300337	39300827		chr11	77348565	77349142
chr10	116585174	116585529		chr17	60501119	60501411		chr10	81045021	81045437		chr11	124616392	124617091		chr12	39796723	39797220		chr11	77790394	77791011
chr10	116852631	116853847		chr17	60730575	60731204		chr10	81045968	81046525		chr11	124906831	124907324		chr12	39861182	39861692		chr11	78002852	78003688
chr10	118501884	118502397		chr17	61926305	61926828		chr10	81082715	81083414		chr11	125439935	125440370		chr12	40618426	40619042		chr11	78127857	78128387
chr10	118547434	118547844		chr17	63652862	63653291		chr10	81091423	81091976		chr11	125456578	125456976		chr12	42693597	42694119		chr11	78128691	78129275
chr10	118764278	118764953		chr17	64462970	64463405		chr10	81107003	81107484		chr11	125980147	125980544		chr12	42863063	42863395		chr11	78176300	78176764
chr10	118934426	118934811		chr17	64629417	64629831		chr10	81107507	81108183		chr11	126286375	126286801		chr12	42876518	42877148		chr11	81715742	81716263
chr10	119412573	119412995		chr17	65386717	65387289		chr10	81744629	81744995		chr11	126787461	126787832		chr12	44124103	44124439		chr11	82905183	82905694
chr10	120789742	120790255		chr17	65448904	65449196		chr10	81838176	81839144		chr11	127813732	127813996		chr12	44229630	44230318		chr11	85650365	85650619
chr10	120891357	120891783		chr17	66345340	66345675		chr10	81947261	81948110		chr11	127891874	127892352		chr12	45229546	45230039		chr11	85758331	85758909
chr10	121028382	121028928		chr17	66352700	66352952		chr10	81955971	81956385		chr11	128108725	128109084		chr12	45270442	45270769		chr11	85894097	85894643
chr10	121060874	121061318		chr17	68133527	68133927		chr10	82218861	82219322		chr11	128158946	128159388		chr12	45342359	45342896		chr11	85925842	85926189
chr10	121065472	121066064		chr17	71088609	71089150		chr10	82247447	82247915		chr11	128188777	128189118		chr12	45628963	45629376		chr11	85998014	85998647
chr10	121073194	121073511		chr17	72199483	72199981		chr10	82258436	82258949		chr11	128212745	128213096		chr12	46608742	46609235		chr11	86003887	86004603
chr10	121249165	121249469		chr17	72459516	72459943		chr10	82295401	82296018		chr11	128213766	128214159		chr12	46917644	46918232		chr11	86303908	86304478
chr10	121275977	121276469		chr17	72772172	72772864		chr10	85440268	85440716		chr11	128249327	128249871		chr12	47188502	47188948		chr11	86343778	86344203
chr10	121277268	121277652		chr17	73267116	73267622		chr10	85886149	85886432		chr11	128292514	128292836		chr12	47749946	47750536		chr11	86382901	86383545
chr10	121301872	121303110		chr17	73892631	73893245		chr10	86068422	86068944		chr11	128341980	128342403		chr12	48254224	48254571		chr11	86511215	86511774
chr10	121446069	121446612		chr17	74242507	74242909		chr10	87433080	87433390		chr11	128364301	128364615		chr12	48278883	48279288		chr11	86516951	86517501
chr10	121464015	121464266		chr17	74268127	74268751		chr10	88296139	88296659		chr11	128395400	128395687		chr12	48357059	48357627		chr11	86963952	86964376
chr10	121464880	121465254		chr17	75123954	75124399		chr10	88648668	88649029		chr11	128421584	128421898		chr12	50478838	50479324		chr11	87063747	87064266
chr10	123513509	123513990		chr17	75277083	75277551		chr10	88699181	88699655		chr11	128449796	128450209		chr12	50926300	50926903		chr11	87912244	87912767
chr10	123587621	123587988		chr17	75441156	75441768		chr10	89521568	89522015		chr11	128985987	128986358		chr12	50936126	50936685		chr11	88090446	88090942
chr10	123734084	123735051		chr17	75662999	75663385		chr10	89912519	89912869		chr11	129150261	129150617		chr12	51717773	51718243		chr11	88154668	88155187
chr10	124147910	124148554		chr17	76409095	76409614		chr10	90030868	90031555		chr11	129233943	129234490		chr12	51818541	51818979		chr11	88241929	88242519
chr10	125047402	125047796		chr17	78228474	78228897		chr10	90145340	90145772		chr11	129304660	129304955		chr12	52364792	52365259		chr11	88269022	88269580
chr10	126030386	126030720		chr17	78851044	78851551		chr10	90430200	90430798		chr11	129317690	129318145		chr12	52637820	52638342		chr11	93276187	93276939
chr10	126077644	126078097		chr17	79481650	79482028		chr10	90608951	90609313		chr11	129509210	129509633		chr12	53447817	53448270		chr11	93422279	93422802
chr10	126377302	126377923		chr17	79895110	79895467		chr10	90661430	90661833		chr11	129512880	129513199		chr12	53886718	53887309		chr11	94245626	94245887
chr10	126432501	126433255		chr17	80454876	80455182		chr10	90720582	90720967		chr11	129565889	129566119		chr12	54608570	54608929		chr11	94987359	94987801
chr10	126480090	126480908		chr18	596748	597253		chr10	90844109	90844627		chr11	129620568	129620965		chr12	55329117	55329575		chr11	95070667	95071023
chr10	127584329	127584740		chr18	681944	682427		chr10	91565138	91565830		chr11	129992060	129992557		chr12	55378306	55378683		chr11	95289673	95290120
chr10	127584805	127585348		chr18	2627818	2628234		chr10	91621415	91622120		chr11	130501000	130501315		chr12	56109970	56110527		chr11	95421918	95422515
chr10	127730316	127730812		chr18	3305300	3305617		chr10	91986948	91987423		chr11	132588955	132589457		chr12	56415060	56415495		chr11	95656964	95657528
chr10	129705021	129705552		chr18	3604578	3604967		chr10	92617219	92617964		chr11	132952564	132953137		chr12	56732409	56732828		chr11	95795152	95795718
chr10	129788613	129789004		chr18	9017016	9017518		chr10	92632127	92632757		chr11	133139193	133139584		chr12	57029929	57030729		chr11	95890109	95890446
chr10	129809568	129810045		chr18	9091072	9091477		chr10	93392676	93393219		chr11	133798578	133799083		chr12	57145652	57146393		chr11	95968802	95969343
chr10	129948337	129948692		chr18	9094725	9095019		chr10	93661499	93662019		chr11	133814982	133815510		chr12	57480787	57481271		chr11	96000806	96001133
chr10	129979094	129979480		chr18	11908317	11908898		chr10	93704466	93705161		chr11	134020063	134020435		chr12	57505679	57506309		chr11	96074689	96075158
chr10	130008635	130009289		chr18	11947365	11947779		chr10	93771461	93771818		chr11	134146026	134146442		chr12	57940754	57941195		chr11	96076303	96076782
chr10	130856177	130856609		chr18	12702768	12703226		chr10	93807706	93808251		chr12	395775	396308		chr12	58158996	58159419		chr11	100557798	100558261
chr10	134133646	134134051		chr18	13265463	13265763		chr10	93999434	93999802		chr12	783420	783948		chr12	58292861	58293426		chr11	101918009	101918502
chr10	134261006	134261623		chr18	13266625	13267041		chr10	94351294	94351685		chr12	794575	794893		chr12	59893488	59893901		chr11	101980733	101981750
chr10	134266545	134267010		chr18	13577237	13577648		chr10	94449252	94449828		chr12	852577	852907		chr12	59991169	59991577		chr11	102300828	102301579
chr10	134365089	134365390		chr18	20811303	20811709		chr10	94750346	94750761		chr12	1387070	1387480		chr12	62586327	62586601		chr11	102470214	102470829
chr10	134385331	134386006		chr18	21656214	21656493		chr10	95139450	95139962		chr12	2496598	2496831		chr12	62654527	62654880		chr11	102898902	102899385
chr10	135088351	135088799		chr18	21948559	21949086		chr10	95653443	95653993		chr12	2653038	2653425		chr12	63034674	63035111		chr11	102906613	102907166
chr10	135171220	135171576		chr18	21994345	21994716		chr10	96162102	96163468		chr12	2722881	2723226		chr12	63328073	63329031		chr11	103196623	103197110
chr10	135192819	135193222		chr18	22006496	22006873		chr10	96351453	96351932		chr12	3034848	3035144		chr12	64062103	64062965		chr11	103552933	103553476
chr10	135333659	135334056		chr18	29077828	29078231		chr10	96366760	96367465		chr12	3862055	3862438		chr12	65019144	65019747		chr11	104539825	104540186
chr11	269212	269868		chr18	29238919	29239305		chr10	96943199	96944050		chr12	4228209	4228809		chr12	65075098	65075711		chr11	104778433	104779034
chr11	313881	314272		chr18	29264726	29265571		chr10	96990474	96990875		chr12	4245157	4245446		chr12	65515066	65515595		chr11	104915654	104916302
chr11	587949	588337		chr18	29738196	29738427		chr10	96995774	96996569		chr12	4252055	4252454		chr12	65550127	65550545		chr11	104970795	104971318
chr11	805072	805617		chr18	30111111	30111517		chr10	97054708	97055385		chr12	4255258	4255843		chr12	66135042	66135529		chr11	105902180	105902546
chr11	819209	819753		chr18	32739857	32740106		chr10	97153913	97154262		chr12	4381145	4381451		chr12	66150715	66151273		chr11	105962210	105962645
chr11	1404172	1404868		chr18	33196730	33197307		chr10	97591972	97592412		chr12	4616052	4616431		chr12	66582843	66583362		chr11	106888403	106889084
chr11	1784973	1785521		chr18	36994176	36994618		chr10	97624876	97625207		chr12	5143735	5144159		chr12	66681903	66682235		chr11	107711349	107711951
chr11	1874041	1874412		chr18	39605974	39606438		chr10	97802988	97804221		chr12	5330149	5330451		chr12	67322760	67323362		chr11	107729128	107729921
chr11	1968229	1968773		chr18	42339114	42339736		chr10	97822908	97823346		chr12	6536097	6536513		chr12	68042199	68043028		chr11	107879362	107880196
chr11	2098363	2098932		chr18	43454508	43455175		chr10	97833444	97833939		chr12	6665063	6665435		chr12	68197872	68198336		chr11	107940696	107941123
chr11	2290297	2290717		chr18	43677863	43678495		chr10	97849409	97850306		chr12	6677109	6677752		chr12	68513262	68513958		chr11	108094549	108094996
chr11	3043713	3043989		chr18	44702311	44702974		chr10	98101356	98101797		chr12	6683840	6684330		chr12	68634707	68635225		chr11	108112136	108112614
chr11	3806366	3806980		chr18	46688081	46688340		chr10	98273286	98274047		chr12	6873356	6873693		chr12	68684006	68684407		chr11	108368264	108369526
chr11	3926359	3926711		chr18	51675477	51675909		chr10	98348724	98349246		chr12	7070520	7070879		chr12	68767856	68768426		chr11	108491681	108491978
chr11	4079032	4079754		chr18	51700388	51700763		chr10	99160634	99161285		chr12	7282643	7283003		chr12	68844781	68845618		chr11	108604099	108604611
chr11	4115744	4116324		chr18	51790202	51790639		chr10	99167092	99167546		chr12	7793057	7793651		chr12	69446660	69447088		chr11	109816896	109817377
chr11	4208472	4209077		chr18	51811158	51811856		chr10	99172639	99173056		chr12	8142634	8143074		chr12	69555610	69555959		chr11	109948601	109948976
chr11	4514399	4514648		chr18	52443578	52443826		chr10	99302821	99303194		chr12	8645654	8646034		chr12	70636528	70637786		chr11	109963475	109964121
chr11	4658140	4658566		chr18	52473071	52473517		chr10	99609374	99609915		chr12	8801250	8801516		chr12	70773433	70774077		chr11	110198807	110199483
chr11	5705984	5706600		chr18	52495409	52495737		chr10	99617852	99618138		chr12	9397582	9397879		chr12	71003629	71003975		chr11	110216393	110216809
chr11	5829871	5830250		chr18	54199361	54199863		chr10	99629069	99629630		chr12	10364837	10365093		chr12	72056585	72057156		chr11	110220050	110220857
chr11	6435003	6435353		chr18	54376676	54376968		chr10	100121070	100121458		chr12	10456622	10457105		chr12	75872148	75872523		chr11	110243758	110244360
chr11	6440077	6440655		chr18	55253706	55254068		chr10	101630124	101630420		chr12	10693358	10693873		chr12	75874262	75874814		chr11	110325352	110325648
chr11	6494884	6495374		chr18	55505131	55505546		chr10	101988589	101989526		chr12	11134932	11135220		chr12	76034816	76035157		chr11	110582428	110583527
chr11	6640425	6640965		chr18	56209004	56209461		chr10	102027254	102027842		chr12	11639617	11639925		chr12	76328137	76328734		chr11	111402492	111402888
chr11	6833529	6834096		chr18	56282871	56283350		chr10	102242091	102242497		chr12	11731406	11731659		chr12	76338043	76338794		chr11	111636639	111637544
chr11	6878161	6878606		chr18	56791037	56791366		chr10	102607247	102607638		chr12	11924910	11925340		chr12	76371589	76372165		chr11	111803354	111803648
chr11	6947512	6948144		chr18	57552921	57553312		chr10	102746853	102747568		chr12	12028390	12028689		chr12	76373021	76373304		chr11	111809552	111809963
chr11	7182126	7182528		chr18	59769401	59769741		chr10	102790761	102791248		chr12	12111559	12112037		chr12	76413968	76415247		chr11	111815451	111815737
chr11	7272943	7273385		chr18	60006575	60007310		chr10	102802434	102802892		chr12	12159982	12160351		chr12	76982654	76983202		chr11	111927922	111928338
chr11	7534713	7535383		chr18	60032719	60032976		chr10	103310770	103311082		chr12	12592604	12592879		chr12	77314007	77314483		chr11	111944547	111945127
chr11	7686999	7687414		chr18	60063668	60064036		chr10	103329785	103330108		chr12	12594992	12595501		chr12	80084259	80085061		chr11	112160659	112161200
chr11	7914262	7914779		chr18	60253278	60253771		chr10	103347713	103348294		chr12	12627692	12628322		chr12	80321770	80322283		chr11	112168155	112168425
chr11	8350265	8350755		chr18	60438750	60439228		chr10	103454683	103455179		chr12	12665117	12665519		chr12	80477625	80477947		chr11	113458143	113458607
chr11	8615406	8616101		chr18	60512410	60512941		chr10	103879859	103880491		chr12	12735786	12736234		chr12	82062244	82062742		chr11	113545619	113546069
chr11	9023271	9023613		chr18	60867233	60867565		chr10	104001176	104001650		chr12	12869988	12870388		chr12	82204007	82204373		chr11	114053914	114054303
chr11	9082284	9082720		chr18	60880605	60881017		chr10	104169008	104169387		chr12	12889648	12890046		chr12	83079676	83079935		chr11	115093028	115093706
chr11	9587422	9587967		chr18	61034227	61034782		chr10	104192134	104192665		chr12	13052383	13052950		chr12	83268843	83269093		chr11	115374945	115375709
chr11	9622717	9623322		chr18	66388922	66389374		chr10	104220667	104221334		chr12	13199870	13200165		chr12	83390079	83390648		chr11	115795796	115796240
chr11	9685306	9686064		chr18	71731772	71732105		chr10	104420810	104421326		chr12	13256294	13256775		chr12	85237322	85237792		chr11	116147019	116147476
chr11	9779543	9779953		chr18	72782799	72783601		chr10	104433808	104434229		chr12	13318429	13318867		chr12	88629169	88629606		chr11	116881983	116882311
chr11	9781108	9781659		chr18	72920921	72921648		chr10	105211778	105212171		chr12	13500246	13500683		chr12	88635868	88636526		chr11	116933933	116934206
chr11	10319970	10320278		chr18	74086496	74087196		chr10	105344197	105344901		chr12	14373974	14374602		chr12	88693364	88693789		chr11	117049230	117049709
chr11	10329262	10329778		chr18	74433186	74433646		chr10	105437774	105438286		chr12	14537966	14538502		chr12	89413155	89413791		chr11	117102790	117103515
chr11	10480662	10481048		chr18	74571448	74571843		chr10	105456164	105456533		chr12	14547538	14548143		chr12	89432615	89433154		chr11	117685981	117686540
chr11	11643486	11643893		chr18	74774350	74774836		chr10	105531948	105532520		chr12	14631959	14632288		chr12	89531997	89532597		chr11	117699296	117699745
chr11	12195909	12196381		chr18	74779377	74779807		chr10	106088778	106089582		chr12	14657329	14657718		chr12	89556332	89556929		chr11	117857731	117858147
chr11	12246005	12246525		chr18	75611936	75612489		chr10	108596622	108597034		chr12	15063628	15063940		chr12	89575172	89575612		chr11	117872890	117873377
chr11	12257390	12258175		chr18	77960065	77960510		chr10	111769911	111770307		chr12	15374012	15374671		chr12	89619085	89620083		chr11	118095483	118095953
chr11	12695539	12696315		chr19	703654	704325		chr10	111795299	111795668		chr12	15723846	15724264		chr12	89638281	89638577		chr11	118103430	118103787
chr11	12739432	12739904		chr19	756311	756749		chr10	111805586	111806003		chr12	15743190	15743583		chr12	89655075	89655310		chr11	118112108	118112666
chr11	13229644	13230090		chr19	925444	925826		chr10	111827810	111828098		chr12	15853525	15853793		chr12	89769547	89770069		chr11	118401451	118402097
chr11	13508700	13509287		chr19	1082050	1082415		chr10	111896993	111897249		chr12	15854217	15854479		chr12	89888099	89889052		chr11	118662398	118662758
chr11	13890460	13891005		chr19	1132210	1132624		chr10	111970337	111971307		chr12	18318427	18319000		chr12	89918360	89918862		chr11	120081431	120082040
chr11	14166445	14166789		chr19	1455581	1455901		chr10	111981489	111981890		chr12	19282456	19283122		chr12	90274409	90274930		chr11	120119251	120119742
chr11	14358526	14358882		chr19	2552997	2553292		chr10	112116217	112116816		chr12	19535019	19535415		chr12	90480036	90480419		chr11	120206709	120207447
chr11	14402579	14402974		chr19	2783318	2783599		chr10	112185695	112186126		chr12	19584752	19585493		chr12	91401502	91402055		chr11	120856660	120857131
chr11	14436277	14437049		chr19	3133354	3133800		chr10	112263751	112264189		chr12	19705388	19705732		chr12	92081023	92081465		chr11	120894562	120895253
chr11	14566177	14566479		chr19	3155110	3155492		chr10	112431804	112432489		chr12	20644996	20645556		chr12	92115861	92116252		chr11	121287924	121288303
chr11	14600021	14600501		chr19	3275753	3276534		chr10	112533761	112534479		chr12	21606452	21606770		chr12	92172741	92173138		chr11	121352293	121353337
chr11	14665119	14665463		chr19	3285080	3285506		chr10	112662957	112663525		chr12	21609118	21609824		chr12	92179422	92179941		chr11	121526186	121526814
chr11	14926910	14927509		chr19	3985213	3985659		chr10	112752847	112753210		chr12	21680604	21681173		chr12	92424363	92424771		chr11	122526336	122527260
chr11	15074837	15075314		chr19	4182341	4182705		chr10	114135558	114136415		chr12	21692748	21693162		chr12	92449703	92449955		chr11	122539320	122539628
chr11	15096069	15096646		chr19	6161387	6161712		chr10	114148964	114149707		chr12	21714126	21714390		chr12	92490411	92490867		chr11	122545925	122546414
chr11	15671330	15672043		chr19	6829126	6829424		chr10	114206461	114207281		chr12	22263069	22263603		chr12	92578908	92579284		chr11	122614534	122615045
chr11	16627512	16628201		chr19	7701718	7702212		chr10	114278847	114279353		chr12	22488156	22488871		chr12	92603890	92604374		chr11	122616808	122617171
chr11	16635138	16635635		chr19	8386030	8386496		chr10	114285987	114286273		chr12	22596284	22596529		chr12	92997732	92998191		chr11	122713991	122714411
chr11	17007985	17008443		chr19	8634081	8634534		chr10	114292108	114292447		chr12	22811148	22811539		chr12	93305505	93306308		chr11	122753438	122754047
chr11	17252488	17252768		chr19	9938340	9938804		chr10	114741370	114741746		chr12	24872315	24872786		chr12	93483881	93484266		chr11	122941222	122941513
chr11	17319888	17320289		chr19	10215428	10215776		chr10	115426498	115426986		chr12	24883508	24883846		chr12	94542226	94542721		chr11	123172279	123172758
chr11	17410455	17411195		chr19	10230418	10230789		chr10	115614381	115615022		chr12	24907905	24908349		chr12	94601832	94602601		chr11	123228864	123229420
chr11	18127385	18127925		chr19	12099172	12099832		chr10	116259092	116259826		chr12	25053941	25054239		chr12	94699227	94699713		chr11	123252521	123253288
chr11	18405016	18405986		chr19	12405559	12406034		chr10	116303949	116304435		chr12	25116414	25116718		chr12	94766319	94766604		chr11	123300913	123301481
chr11	18610024	18610521		chr19	12721460	12722005		chr10	116375170	116375686		chr12	25473077	25473758		chr12	95335307	95335663		chr11	123301545	123301988
chr11	18639461	18639856		chr19	12847692	12848237		chr10	116527732	116528279		chr12	25486702	25487088		chr12	95496876	95497291		chr11	123324862	123325387
chr11	18820573	18820997		chr19	12902122	12902501		chr10	116560957	116561543		chr12	26341103	26341452		chr12	95728201	95728526		chr11	123551609	123552161
chr11	19463685	19464285		chr19	13263594	13264071		chr10	116585076	116585498		chr12	26427710	26427955		chr12	95942357	95943017		chr11	123985899	123986381
chr11	19745188	19745704		chr19	13278374	13278787		chr10	116852619	116853894		chr12	26471032	26471521		chr12	96440956	96441854		chr11	124492303	124493146
chr11	20385193	20385649		chr19	17650416	17650814		chr10	117906825	117907493		chr12	26624413	26624856		chr12	96570657	96571189		chr11	124616428	124616950
chr11	20389242	20389482		chr19	18155710	18156111		chr10	118501886	118502441		chr12	26707343	26707589		chr12	96589278	96589871		chr11	124790845	124791119
chr11	22678809	22679305		chr19	18401156	18401525		chr10	118547380	118547809		chr12	26901729	26902209		chr12	96771716	96771963		chr11	124932684	124933195
chr11	27340451	27341037		chr19	18699550	18699923		chr10	119412562	119413100		chr12	27124906	27125209		chr12	96819195	96819467		chr11	125953838	125954341
chr11	27494169	27494673		chr19	19600078	19600325		chr10	120891348	120891783		chr12	27332655	27333076		chr12	96827944	96828293		chr11	126286301	126286824
chr11	32112929	32113372		chr19	19708689	19709057		chr10	120992901	120993294		chr12	27373100	27373536		chr12	96839465	96840003		chr11	126787419	126787884
chr11	32851145	32851753		chr19	19843744	19844253		chr10	121028300	121028970		chr12	27651154	27651437		chr12	96878913	96879345		chr11	127891740	127892353
chr11	33033049	33033538		chr19	20150089	20150440		chr10	121060845	121061288		chr12	27915727	27916042		chr12	97113747	97114235		chr11	128108649	128109178
chr11	33037264	33037824		chr19	20349008	20349403		chr10	121065490	121065924		chr12	27975042	27975643		chr12	97301574	97301823		chr11	128158994	128159431
chr11	33084968	33085256		chr19	20748316	20748782		chr10	121073115	121073499		chr12	28232378	28232779		chr12	99050252	99051026		chr11	128160068	128160554
chr11	33744180	33744494		chr19	20844177	20844582		chr10	121249153	121249421		chr12	28375954	28376607		chr12	100967152	100967970		chr11	128188688	128189211
chr11	33757482	33758140		chr19	21105846	21106485		chr10	121275977	121276509		chr12	28406006	28406717		chr12	101801102	101801565		chr11	128212625	128213126
chr11	34255593	34256106		chr19	21751943	21752244		chr10	121277127	121277754		chr12	28650910	28651346		chr12	101801612	101802040		chr11	128213763	128214142
chr11	35028275	35028621		chr19	22034512	22035041		chr10	121302045	121303097		chr12	29235441	29235776		chr12	102187270	102187557		chr11	128249450	128249850
chr11	35034058	35034581		chr19	23954125	23954474		chr10	121446019	121446601		chr12	30848553	30849101		chr12	102329953	102330386		chr11	128292499	128293008
chr11	35061744	35062482		chr19	24237246	24237727		chr10	121464956	121465266		chr12	31004194	31004707		chr12	102362448	102362889		chr11	128342040	128342520
chr11	35104952	35105309		chr19	30078507	30078900		chr10	121837319	121837633		chr12	31889391	31889746		chr12	102453146	102453498		chr11	128364286	128364831
chr11	35165667	35166019		chr19	30205766	30206383		chr10	123513493	123514071		chr12	31890831	31891162		chr12	102591511	102591974		chr11	128395412	128396028
chr11	35167559	35168050		chr19	31704999	31705367		chr10	123587578	123588074		chr12	31902026	31902533		chr12	102868249	102868562		chr11	128421583	128422038
chr11	35294007	35294458		chr19	34012453	34012907		chr10	123734059	123735055		chr12	31964002	31964365		chr12	102878122	102878649		chr11	128449783	128450219
chr11	35358745	35359191		chr19	34745274	34746018		chr10	124147963	124148533		chr12	32178908	32179178		chr12	103898957	103899593		chr11	128627232	128627543
chr11	35364479	35365102		chr19	34841158	34841532		chr10	125047275	125047867		chr12	32259587	32260068		chr12	104318940	104319374		chr11	128738844	128739401
chr11	35965347	35966077		chr19	35632251	35632596		chr10	125919807	125920350		chr12	32287432	32287798		chr12	104346263	104346616		chr11	129233961	129234495
chr11	36171191	36171708		chr19	36138996	36139273		chr10	126030322	126030777		chr12	32647696	32648042		chr12	104609253	104609935		chr11	129509268	129509628
chr11	36374481	36374771		chr19	36630477	36631071		chr10	126077536	126078136		chr12	32756837	32757151		chr12	105065316	105065744		chr11	129512888	129513576
chr11	36376010	36376329		chr19	37063969	37064245		chr10	126092088	126092491		chr12	39165700	39166006		chr12	105076580	105077124		chr11	129620456	129620977
chr11	40315410	40315904		chr19	37464088	37464500		chr10	126377173	126377865		chr12	39300562	39300882		chr12	105089067	105089840		chr11	129992147	129992499
chr11	43852483	43852786		chr19	38754756	38755503		chr10	126407810	126408187		chr12	39796710	39797201		chr12	105324143	105324907		chr11	130210540	130210969
chr11	43942191	43942703		chr19	38997621	38998196		chr10	126421460	126421914		chr12	40022716	40022974		chr12	105478181	105478533		chr11	130506982	130507259
chr11	44117207	44117614		chr19	39146042	39146438		chr10	126432615	126433367		chr12	40531119	40531489		chr12	107147364	107147783		chr11	132588963	132589445
chr11	44551827	44552271		chr19	39360479	39360875		chr10	126480049	126480997		chr12	42693576	42694093		chr12	107766067	107766383		chr11	132952569	132953291
chr11	44590604	44591011		chr19	39971176	39971656		chr10	127584239	127585394		chr12	44124076	44124451		chr12	107909354	107909709		chr11	133798505	133799036
chr11	44883768	44884119		chr19	41109820	41110155		chr10	127730279	127730830		chr12	44229625	44230291		chr12	108962491	108963000		chr11	133814992	133815634
chr11	45826358	45826915		chr19	42449480	42449948		chr10	129705010	129705530		chr12	45229416	45230115		chr12	109010956	109011550		chr11	134145490	134146529
chr11	45907019	45907359		chr19	42759116	42759571		chr10	129788616	129789016		chr12	45269866	45270342		chr12	109232098	109232532		chr12	685195	685690
chr11	45921374	45921660		chr19	42901024	42901479		chr10	129789506	129789775		chr12	45628941	45629354		chr12	109531091	109531646		chr12	783393	783944
chr11	46259458	46259873		chr19	44269392	44270008		chr10	129948169	129948701		chr12	46608835	46609237		chr12	110517376	110517967		chr12	794523	794891
chr11	46615192	46615788		chr19	45091133	45091659		chr10	129979107	129979740		chr12	46624813	46625093		chr12	112846998	112847563		chr12	860404	860818
chr11	46848206	46848441		chr19	45926773	45927128		chr10	130008644	130009249		chr12	46917658	46918164		chr12	112934231	112934730		chr12	1434887	1435154
chr11	46939826	46940142		chr19	46282677	46283129		chr10	130010272	130010630		chr12	46943518	46943978		chr12	113772526	113773241		chr12	1583342	1583579
chr11	47270158	47270693		chr19	46849950	46850739		chr10	132099130	132100303		chr12	47188497	47188924		chr12	116609966	116610556		chr12	1770774	1771445
chr11	47536822	47537114		chr19	47538934	47539376		chr10	134133708	134134085		chr12	47749952	47750435		chr12	116970952	116971828		chr12	2904901	2905288
chr11	47586842	47587433		chr19	47689759	47690448		chr10	134209938	134210603		chr12	47813275	47813750		chr12	117348581	117349145		chr12	3837248	3837858
chr11	47736693	47737180		chr19	47734427	47734813		chr10	134260894	134261460		chr12	48278762	48279225		chr12	117362401	117362764		chr12	3862036	3862487
chr11	48002028	48002426		chr19	47987252	47987520		chr10	134266465	134267047		chr12	48357067	48357633		chr12	117571771	117572294		chr12	4140193	4140782
chr11	48028054	48028676		chr19	48758884	48759299		chr10	134364868	134365374		chr12	50144023	50144571		chr12	118406731	118407252		chr12	4228171	4228671
chr11	48030481	48030788		chr19	48837030	48837516		chr10	134385255	134385910		chr12	50360990	50361358		chr12	120632292	120633011		chr12	4252045	4252452
chr11	48076889	48077563		chr19	49127285	49127656		chr10	134775413	134776225		chr12	50926369	50927079		chr12	120883933	120884486		chr12	4381096	4381739
chr11	57078770	57079272		chr19	49164252	49164544		chr10	135088318	135088901		chr12	50936261	50936693		chr12	120966571	120967185		chr12	4616031	4616493
chr11	57173866	57174239		chr19	49375472	49375751		chr10	135132082	135132377		chr12	50949244	50949564		chr12	121148094	121148501		chr12	6276817	6277288
chr11	57192170	57192827		chr19	49436753	49437077		chr10	135171015	135171723		chr12	52221599	52222073		chr12	121163530	121164007		chr12	6444711	6445178
chr11	57417330	57417665		chr19	50031034	50031355		chr10	135333581	135334226		chr12	52364788	52365261		chr12	121453834	121454413		chr12	6536050	6536637
chr11	57559675	57560107		chr19	50354180	50354481		chr11	269066	269874		chr12	52615697	52615965		chr12	121471607	121472056		chr12	6665001	6665504
chr11	58292428	58292925		chr19	50379835	50380287		chr11	288745	289240		chr12	53447989	53448387		chr12	121476705	121477063		chr12	6873404	6873701
chr11	58360219	58360632		chr19	50832384	50832864		chr11	587938	588311		chr12	53693337	53693900		chr12	121838555	121839029		chr12	7023401	7023957
chr11	58542829	58543168		chr19	50879450	50879917		chr11	720754	720971		chr12	55329129	55329539		chr12	122109733	122110785		chr12	7070518	7070997
chr11	58825958	58826312		chr19	50935039	50935266		chr11	796103	796588		chr12	55378377	55378740		chr12	122356152	122356703		chr12	8142606	8143111
chr11	58874218	58874754		chr19	50979525	50980009		chr11	798067	798582		chr12	56415087	56415446		chr12	122429873	122430422		chr12	8645666	8646149
chr11	58912153	58912580		chr19	51161347	51161852		chr11	805072	805547		chr12	56732426	56732845		chr12	122906503	122907462		chr12	8797501	8797884
chr11	58919753	58920224		chr19	51944543	51945215		chr11	819213	820446		chr12	57029847	57030179		chr12	123131275	123131850		chr12	8801118	8801576
chr11	59328222	59328501		chr19	52674707	52675028		chr11	1404030	1404870		chr12	57674044	57674298		chr12	123380373	123380809		chr12	9149321	9149719
chr11	59333413	59334012		chr19	54714701	54714935		chr11	1785027	1785501		chr12	57940849	57941195		chr12	123560318	123560718		chr12	9516989	9517751
chr11	60386148	60386384		chr19	57106513	57106917		chr11	1871963	1872347		chr12	58292878	58293423		chr12	123561163	123561548		chr12	9822181	9822420
chr11	60828525	60829318		chr19	57946335	57946934		chr11	1873928	1874501		chr12	58819276	58819684		chr12	123932927	123933310		chr12	10456659	10457108
chr11	60869638	60870099		chr19	58238700	58239093		chr11	1968207	1968964		chr12	59449210	59449553		chr12	124086344	124086905		chr12	10473161	10473676
chr11	60879274	60879642		chr19	58330891	58331249		chr11	2098322	2098968		chr12	59507731	59507968		chr12	124155466	124155886		chr12	10516876	10517341
chr11	61463356	61463857		chr19	58694413	58695003		chr11	2290298	2290753		chr12	59991163	59991547		chr12	124246602	124247063		chr12	10693366	10693873
chr11	61582628	61583063		chr19	58816384	58817044		chr11	2465905	2466383		chr12	62264602	62264930		chr12	124937967	124938403		chr12	10875185	10875676
chr11	61584169	61584628		chr19	58858826	58859369		chr11	2501969	2502352		chr12	62586339	62586741		chr12	124950488	124951259		chr12	10902679	10903049
chr11	61595183	61595712		chr19	59025211	59025685		chr11	3663097	3663659		chr12	63034676	63035110		chr12	125197908	125198587		chr12	11134922	11135223
chr11	61734860	61735420		chr2	2060819	2061320		chr11	3806332	3806897		chr12	63179771	63180164		chr12	125259077	125259760		chr12	11924969	11925356
chr11	62323906	62324483		chr2	3226431	3227322		chr11	3926228	3926659		chr12	65075245	65075723		chr12	125473441	125473920		chr12	12028383	12028688
chr11	62366655	62366930		chr2	7046463	7046738		chr11	3968356	3968793		chr12	65550164	65550552		chr12	127256772	127257295		chr12	12151409	12151832
chr11	62439113	62439616		chr2	7590574	7591050		chr11	4079080	4079744		chr12	66050551	66050984		chr12	127567783	127568269		chr12	12159975	12160283
chr11	63321314	63321594		chr2	7898240	7898549		chr11	4115554	4116431		chr12	66150705	66151287		chr12	127630471	127630977		chr12	12162083	12162577
chr11	63334574	63335202		chr2	7965891	7966387		chr11	4208638	4209207		chr12	66346506	66346798		chr12	127647415	127647944		chr12	12419698	12420232
chr11	63580612	63581165		chr2	7987895	7988581		chr11	4658064	4658556		chr12	66582745	66583319		chr12	128044132	128044730		chr12	12594910	12595454
chr11	63633784	63634099		chr2	8190341	8190842		chr11	5706011	5706612		chr12	67322818	67323406		chr12	129267737	129267997		chr12	12627757	12628322
chr11	63655935	63656215		chr2	8477549	8477786		chr11	5829875	5830674		chr12	67373027	67373420		chr12	129294650	129295143		chr12	12665137	12665528
chr11	63933377	63934096		chr2	8683438	8684119		chr11	6440074	6440753		chr12	68042342	68042737		chr12	129314243	129315234		chr12	12735801	12736253
chr11	63993426	63993800		chr2	8748583	8749092		chr11	6494949	6495468		chr12	68197997	68198358		chr12	129399483	129399928		chr12	12848892	12849280
chr11	63997772	63998221		chr2	8944059	8944484		chr11	6640381	6640965		chr12	68221744	68222278		chr12	129454126	129454685		chr12	12869913	12870523
chr11	64018524	64019209		chr2	9614494	9615125		chr11	6833556	6834095		chr12	68513509	68513856		chr12	132195145	132195876		chr12	12889595	12889995
chr11	64051948	64052554		chr2	9748012	9748478		chr11	6947400	6948185		chr12	68583582	68583943		chr12	132380548	132381018		chr12	13052273	13052975
chr11	64099095	64099696		chr2	9922212	9922703		chr11	7182049	7182518		chr12	68671574	68671863		chr12	133021465	133021997		chr12	13256327	13256622
chr11	64570483	64570889		chr2	10262454	10263065		chr11	7272861	7273565		chr12	68683984	68684311		chr13	20255722	20256064		chr12	13318512	13318876
chr11	64577823	64578443		chr2	10829835	10830289		chr11	7534686	7535376		chr12	68767828	68768365		chr13	20986048	20986363		chr12	14373950	14374488
chr11	64626961	64627353		chr2	11244110	11244634		chr11	7686903	7687408		chr12	68844877	68845536		chr13	20993756	20994269		chr12	14537976	14538513
chr11	64691548	64692399		chr2	11605771	11606231		chr11	8190179	8190943		chr12	69446739	69447114		chr13	21278049	21278538		chr12	14547401	14548158
chr11	64863440	64864205		chr2	11724326	11724647		chr11	8350259	8350756		chr12	69555632	69555958		chr13	21591444	21591866		chr12	14549092	14549303
chr11	64889553	64889882		chr2	11894109	11894744		chr11	9023263	9023647		chr12	69751349	69751599		chr13	23960648	23961128		chr12	15037463	15037772
chr11	65082159	65082567		chr2	11970277	11970751		chr11	9082277	9082733		chr12	69928343	69928610		chr13	24269959	24270383		chr12	15063130	15063866
chr11	65149655	65150266		chr2	12411148	12411707		chr11	9286643	9287189		chr12	69940855	69941234		chr13	24540820	24541237		chr12	15373971	15374665
chr11	65239445	65239851		chr2	12434030	12434471		chr11	9587420	9588014		chr12	70636522	70637680		chr13	24554262	24554655		chr12	15687191	15687593
chr11	65292438	65292802		chr2	12997069	12997376		chr11	9622678	9623450		chr12	70773607	70774085		chr13	24839076	24839454		chr12	15715295	15715620
chr11	65343177	65343595		chr2	13089117	13089457		chr11	9685332	9686073		chr12	72036055	72036364		chr13	24845956	24846388		chr12	15723935	15724329
chr11	65487899	65488335		chr2	15282234	15282693		chr11	9769962	9770341		chr12	72056576	72056986		chr13	25283353	25283843		chr12	15743169	15743686
chr11	65548204	65548738		chr2	15701009	15701438		chr11	9779532	9780001		chr12	72329405	72329668		chr13	26380746	26381069		chr12	15853430	15853880
chr11	65657799	65658332		chr2	18786422	18786795		chr11	9781097	9781653		chr12	75740014	75740288		chr13	27705327	27705762		chr12	18318421	18318914
chr11	65667715	65668204		chr2	20565168	20565578		chr11	10315151	10315912		chr12	75872188	75872550		chr13	27706726	27707117		chr12	19282418	19283168
chr11	65695464	65695827		chr2	20566547	20566870		chr11	10328971	10329741		chr12	75874384	75874800		chr13	27927341	27927661		chr12	19535045	19535386
chr11	65990158	65990443		chr2	21018579	21019017		chr11	10471982	10472814		chr12	75883344	75883684		chr13	30509570	30510205		chr12	19584740	19585358
chr11	66024741	66025524		chr2	21068217	21068545		chr11	10480594	10481099		chr12	76328242	76328612		chr13	30688976	30689517		chr12	19705358	19705732
chr11	66049821	66050293		chr2	24346101	24346871		chr11	10615944	10616343		chr12	76338002	76338732		chr13	30720030	30720430		chr12	21609080	21609788
chr11	66138822	66139643		chr2	24800361	24800655		chr11	10757339	10757792		chr12	76371592	76372088		chr13	31004347	31004731		chr12	21680605	21681143
chr11	66206121	66206700		chr2	25524379	25524861		chr11	10952425	10952971		chr12	76373050	76373328		chr13	31182096	31182354		chr12	22840663	22840899
chr11	66313352	66313967		chr2	25676114	25676425		chr11	11643319	11643954		chr12	76414049	76414978		chr13	31314132	31314729		chr12	24872258	24872786
chr11	66623733	66624316		chr2	26291514	26291835		chr11	12172345	12172764		chr12	76577272	76577720		chr13	31318413	31318889		chr12	24883462	24883779
chr11	67351000	67351461		chr2	27304104	27304442		chr11	12188625	12188976		chr12	76668558	76668888		chr13	31444612	31444909		chr12	24907896	24908284
chr11	67381377	67381849		chr2	30559984	30560343		chr11	12195888	12196322		chr12	76982645	76983190		chr13	31619745	31620314		chr12	25053921	25054285
chr11	67764339	67764626		chr2	30645162	30645631		chr11	12217363	12217657		chr12	77314077	77314478		chr13	31648012	31648534		chr12	25473100	25473662
chr11	68671066	68671667		chr2	30670004	30670319		chr11	12246072	12246559		chr12	77426177	77426619		chr13	32605149	32605972		chr12	25486723	25487102
chr11	69257976	69258427		chr2	33497123	33497468		chr11	12257638	12258228		chr12	78389263	78389523		chr13	33479198	33479806		chr12	25530313	25530885
chr11	70244177	70244833		chr2	33546305	33546903		chr11	12695500	12696314		chr12	80321887	80322239		chr13	34186882	34187510		chr12	25742861	25743573
chr11	71524502	71524931		chr2	33700995	33701662		chr11	12739321	12739885		chr12	80662789	80663162		chr13	34391993	34392519		chr12	26111438	26112186
chr11	72447645	72447990		chr2	36467542	36468076		chr11	13229662	13230180		chr12	81171859	81172328		chr13	34730999	34731507		chr12	26624545	26625078
chr11	72463349	72463802		chr2	36473519	36473961		chr11	13319482	13319866		chr12	82062202	82062713		chr13	40177040	40177626		chr12	26901719	26902043
chr11	72680922	72681300		chr2	37813319	37813670		chr11	13890463	13891161		chr12	82204031	82204329		chr13	40600255	40600769		chr12	27484322	27484566
chr11	73289842	73290147		chr2	38099015	38099326		chr11	14166404	14166796		chr12	82986842	82987262		chr13	40676172	40676681		chr12	27485594	27486248
chr11	73358540	73358987		chr2	38880706	38881338		chr11	14358580	14358889		chr12	83079572	83079935		chr13	40706474	40706844		chr12	27613497	27613929
chr11	74952547	74953111		chr2	39102664	39103350		chr11	14402650	14402971		chr12	83268796	83269110		chr13	40780506	40781139		chr12	27651039	27651475
chr11	75062661	75063179		chr2	42647969	42648317		chr11	14436238	14437151		chr12	83390104	83390636		chr13	41338769	41339191		chr12	27655037	27655379
chr11	75236720	75237290		chr2	42795814	42796088		chr11	14566154	14566573		chr12	83535249	83535624		chr13	42039285	42039782		chr12	27915737	27916081
chr11	75385027	75385381		chr2	43364071	43364516		chr11	14600040	14600493		chr12	85237359	85237902		chr13	42951810	42952190		chr12	27975017	27975620
chr11	75479512	75479767		chr2	43422094	43422597		chr11	14664972	14666402		chr12	85306348	85306715		chr13	43071882	43072315		chr12	28122847	28123201
chr11	75946143	75947095		chr2	43653556	43653949		chr11	14926940	14927531		chr12	88629188	88629611		chr13	43566157	43566558		chr12	28376078	28376551
chr11	76004326	76004614		chr2	43786660	43787243		chr11	15074851	15075331		chr12	88635982	88636352		chr13	43597448	43598152		chr12	28406142	28406865
chr11	76758659	76759001		chr2	43864176	43864602		chr11	15096005	15096643		chr12	88693341	88693784		chr13	43629359	43629695		chr12	29395148	29395544
chr11	77122770	77123298		chr2	45063289	45063598		chr11	15671475	15672016		chr12	89413186	89413779		chr13	44371284	44371796		chr12	31004194	31004712
chr11	77184398	77185542		chr2	47171107	47171417		chr11	16627692	16628214		chr12	89432640	89433140		chr13	44772071	44772575		chr12	31902015	31902533
chr11	77300367	77301206		chr2	47212197	47212578		chr11	16771221	16771624		chr12	89464358	89464780		chr13	44833184	44833522		chr12	31964071	31964381
chr11	77348521	77349046		chr2	48460135	48460515		chr11	16923704	16924079		chr12	89465992	89466345		chr13	45563296	45564074		chr12	32178863	32179182
chr11	77790616	77791124		chr2	48571177	48571634		chr11	17007902	17008463		chr12	89532007	89532587		chr13	45780512	45780847		chr12	32259439	32260146
chr11	77913820	77914243		chr2	48647774	48648140		chr11	17318333	17318837		chr12	89556341	89556959		chr13	45914639	45915006		chr12	32287360	32287804
chr11	78002850	78003592		chr2	50201120	50201615		chr11	17319888	17320286		chr12	89575246	89575612		chr13	46915007	46915510		chr12	32552139	32552970
chr11	78128691	78129213		chr2	53978906	53979203		chr11	17410473	17411187		chr12	89619174	89620056		chr13	46928879	46929294		chr12	32647681	32648008
chr11	78176320	78176870		chr2	54221898	54222362		chr11	18127374	18127939		chr12	89638310	89638609		chr13	46967151	46967513		chr12	32756744	32757185
chr11	81498808	81499236		chr2	54268366	54268672		chr11	18405011	18405929		chr12	89638903	89639158		chr13	47103593	47104049		chr12	39165722	39166026
chr11	81597444	81597918		chr2	54308698	54309107		chr11	18493570	18493913		chr12	89655066	89655343		chr13	47167566	47167866		chr12	39300352	39300833
chr11	82444501	82444891		chr2	54649298	54649638		chr11	18600761	18601101		chr12	89769577	89770081		chr13	47468126	47468518		chr12	39796693	39797198
chr11	82461789	82462193		chr2	54907615	54908234		chr11	18609957	18610527		chr12	89888143	89889057		chr13	48575034	48575779		chr12	40021748	40022089
chr11	82486728	82487163		chr2	55538515	55538938		chr11	18820592	18821088		chr12	89918350	89918816		chr13	48784392	48784800		chr12	40022701	40022998
chr11	82689462	82689910		chr2	55757698	55758076		chr11	19463718	19464298		chr12	90065687	90066134		chr13	48807033	48807652		chr12	42693704	42694105
chr11	82717882	82718229		chr2	55818000	55818432		chr11	19745162	19745880		chr12	90252572	90252840		chr13	48977305	48977690		chr12	44124134	44124434
chr11	82774109	82774548		chr2	57947887	57948379		chr11	20132376	20132740		chr12	90274436	90274969		chr13	49079799	49080179		chr12	44229454	44230344
chr11	82905380	82905704		chr2	58577507	58577987		chr11	20385048	20385651		chr12	90437118	90437394		chr13	49458345	49458848		chr12	45628963	45629335
chr11	85650364	85650624		chr2	61046464	61046996		chr11	20389108	20389498		chr12	90480168	90480435		chr13	49466512	49466880		chr12	45912221	45912685
chr11	85758313	85758889		chr2	64262328	64262874		chr11	26306352	26306617		chr12	90647597	90647877		chr13	50810957	50811391		chr12	46608729	46609229
chr11	85849913	85850381		chr2	64328337	64328724		chr11	27340523	27341061		chr12	91832077	91832430		chr13	50819057	50819614		chr12	46917704	46918279
chr11	85894045	85894567		chr2	64553199	64553642		chr11	27493535	27494627		chr12	92115840	92116268		chr13	51796231	51796720		chr12	46943461	46943961
chr11	85925719	85926206		chr2	65528120	65528620		chr11	30607674	30608169		chr12	92172750	92173042		chr13	52076322	52076738		chr12	47188505	47188936
chr11	85998038	85998689		chr2	65547007	65547457		chr11	32112359	32112728		chr12	92179464	92179919		chr13	52338462	52339098		chr12	47473460	47473963
chr11	86003900	86004635		chr2	65610010	65610315		chr11	32112876	32113430		chr12	92490540	92490915		chr13	53269910	53270504		chr12	47749915	47750507
chr11	86215063	86215459		chr2	68289692	68290462		chr11	32334500	32334811		chr12	92603965	92604272		chr13	53725714	53726224		chr12	47813310	47813623
chr11	86303923	86304469		chr2	68430701	68431191		chr11	33033033	33033572		chr12	92612469	92612842		chr13	60991828	60992292		chr12	48201884	48202176
chr11	86319373	86319600		chr2	68651025	68651419		chr11	33037261	33037853		chr12	92864310	92864700		chr13	74296245	74296638		chr12	48254216	48254454
chr11	86382676	86383587		chr2	68944310	68944724		chr11	33084900	33085304		chr12	92997903	92998194		chr13	74498677	74499079		chr12	48278876	48279204
chr11	86511297	86511868		chr2	68993420	68993991		chr11	33744138	33744518		chr12	93006479	93006748		chr13	74636269	74636497		chr12	48298548	48298827
chr11	86516954	86517532		chr2	69281602	69281933		chr11	34255628	34256083		chr12	93305874	93306302		chr13	74817971	74818644		chr12	48357065	48357590
chr11	86808470	86808948		chr2	70296113	70296529		chr11	35034050	35034638		chr12	93383767	93384198		chr13	74864450	74864874		chr12	49259434	49260039
chr11	86963895	86964351		chr2	70335992	70336292		chr11	35061739	35062479		chr12	93483991	93484283		chr13	75794082	75794300		chr12	49524027	49524513
chr11	87063734	87064526		chr2	70528939	70529324		chr11	35066803	35067204		chr12	93781477	93781933		chr13	75892106	75892837		chr12	50144148	50144521
chr11	87912261	87912698		chr2	73520507	73521001		chr11	35099236	35099687		chr12	93814739	93815097		chr13	75939919	75940228		chr12	50478822	50479609
chr11	88090376	88090868		chr2	74692207	74692614		chr11	35104067	35104429		chr12	93829971	93830402		chr13	76055627	76056288		chr12	50926353	50926913
chr11	88154623	88155068		chr2	74781590	74782076		chr11	35104910	35105264		chr12	94179028	94179440		chr13	76336642	76337089		chr12	50936226	50936632
chr11	88218160	88218432		chr2	74942322	74942731		chr11	35160456	35160798		chr12	94699358	94699639		chr13	77583147	77583529		chr12	50949280	50949644
chr11	88241828	88242556		chr2	75873921	75874521		chr11	35167647	35168087		chr12	94720560	94720866		chr13	77758584	77759001		chr12	51818442	51818906
chr11	88269082	88269563		chr2	84743262	84743719		chr11	35294000	35294481		chr12	94766321	94766600		chr13	78052289	78052702		chr12	51984425	51985056
chr11	93276286	93276865		chr2	85152828	85153239		chr11	35358729	35359235		chr12	94821713	94822150		chr13	78288221	78288732		chr12	52221560	52221978
chr11	93422307	93422882		chr2	85645581	85646036		chr11	35364648	35365087		chr12	95015463	95015782		chr13	78304010	78304471		chr12	52364777	52365296
chr11	93517756	93518347		chr2	88899574	88899964		chr11	35965335	35965928		chr12	95335249	95335703		chr13	78325849	78326158		chr12	52400433	52400702
chr11	94245519	94245922		chr2	89053758	89054058		chr11	36171163	36171692		chr12	95496876	95497339		chr13	78596270	78596799		chr12	52417371	52417873
chr11	94987355	94987784		chr2	95740308	95740682		chr11	36374412	36374799		chr12	95728182	95728563		chr13	79768465	79768934		chr12	52721336	52721640
chr11	95070642	95071128		chr2	95742455	95742779		chr11	36376055	36376288		chr12	95790669	95791023		chr13	79966907	79967438		chr12	53447838	53448401
chr11	95289761	95290195		chr2	96810984	96811468		chr11	36398721	36399275		chr12	95942369	95942817		chr13	80066447	80066824		chr12	53689016	53689513
chr11	95421901	95422443		chr2	99055226	99055506		chr11	36706448	36706729		chr12	96003434	96003765		chr13	80096631	80097155		chr12	53693326	53693878
chr11	95656918	95657485		chr2	99224752	99225269		chr11	36768547	36769085		chr12	96224271	96224934		chr13	80622928	80623316		chr12	54608432	54608954
chr11	95747406	95747725		chr2	101767647	101768145		chr11	40315527	40316024		chr12	96391802	96392226		chr13	80916995	80917418		chr12	54916047	54916454
chr11	95795148	95795720		chr2	102678855	102679275		chr11	43852448	43852820		chr12	96441290	96441824		chr13	88323388	88323917		chr12	54954210	54954575
chr11	95889216	95889656		chr2	102699439	102699932		chr11	43942202	43942704		chr12	96570709	96571202		chr13	89572205	89572732		chr12	55329150	55329650
chr11	95890051	95890552		chr2	102716839	102717157		chr11	44117055	44117678		chr12	96589312	96589844		chr13	92021256	92021783		chr12	55378368	55378794
chr11	95937958	95938539		chr2	102753586	102753985		chr11	44214266	44214623		chr12	96771735	96771968		chr13	94446423	94446941		chr12	56109594	56110503
chr11	95968775	95969301		chr2	102875061	102875517		chr11	44551863	44552281		chr12	96819188	96819447		chr13	95071569	95072127		chr12	56323168	56323553
chr11	96000704	96001167		chr2	102983838	102984215		chr11	44590614	44591167		chr12	96821181	96821453		chr13	95828790	95829361		chr12	56401133	56401522
chr11	96074507	96075130		chr2	103352910	103353339		chr11	44883705	44884259		chr12	96828017	96828317		chr13	96130722	96131204		chr12	56732417	56732922
chr11	96076164	96076755		chr2	106362758	106363240		chr11	45124305	45124812		chr12	96839524	96839996		chr13	96296337	96297048		chr12	56881617	56882426
chr11	98891550	98891865		chr2	109830363	109830799		chr11	45376834	45377239		chr12	96878920	96879283		chr13	97778606	97779078		chr12	57029864	57030477
chr11	100557803	100558447		chr2	111506027	111506451		chr11	45826343	45827077		chr12	96964933	96965214		chr13	97913826	97914336		chr12	57030557	57030889
chr11	101731436	101731836		chr2	112463373	112463795		chr11	45906853	45907402		chr12	97113780	97114240		chr13	97943085	97943463		chr12	57145685	57146329
chr11	101918064	101918560		chr2	113578763	113579047		chr11	45921182	45921669		chr12	97222117	97222407		chr13	98794886	98795552		chr12	57505850	57506322
chr11	101980683	101981823		chr2	113861614	113862138		chr11	46264778	46265282		chr12	98746278	98746834		chr13	99137196	99137504		chr12	57673897	57674437
chr11	102231850	102232676		chr2	113875248	113875468		chr11	46615206	46615917		chr12	99050337	99051058		chr13	99229183	99229712		chr12	57940757	57941213
chr11	102287743	102288072		chr2	113932710	113933067		chr11	46958035	46958532		chr12	99134951	99135601		chr13	99505960	99506411		chr12	58292884	58293397
chr11	102300766	102301450		chr2	114451217	114451505		chr11	47270112	47270867		chr12	99135712	99135982		chr13	99678190	99678678		chr12	58819271	58819828
chr11	102317990	102318237		chr2	118888641	118888921		chr11	47586753	47587743		chr12	100967155	100967978		chr13	99777165	99777463		chr12	59449233	59449545
chr11	102459782	102460053		chr2	127822322	127822660		chr11	47736663	47737199		chr12	102065151	102065546		chr13	99871193	99871530		chr12	59893511	59893911
chr11	102470169	102470826		chr2	131581948	131582395		chr11	48001988	48002464		chr12	102187245	102187563		chr13	99960107	99960538		chr12	59991112	59991562
chr11	102898908	102899403		chr2	131911663	131912103		chr11	48028076	48028686		chr12	102329963	102330410		chr13	99967000	99967545		chr12	62586337	62586642
chr11	102906611	102907127		chr2	132439725	132440261		chr11	48030461	48030764		chr12	102362454	102362945		chr13	99974544	99974975		chr12	62654571	62654901
chr11	103196677	103197148		chr2	135426373	135426853		chr11	48076857	48077333		chr12	102453181	102453477		chr13	100009257	100009942		chr12	63034609	63035192
chr11	103553112	103553472		chr2	136577627	136578017		chr11	57078766	57079271		chr12	102561625	102562065		chr13	100033174	100033596		chr12	65075266	65075655
chr11	104034689	104035175		chr2	136765835	136766201		chr11	57173852	57174243		chr12	102591498	102591918		chr13	100086501	100087101		chr12	65550130	65550745
chr11	104527858	104528152		chr2	136996189	136996676		chr11	57192175	57192837		chr12	102868209	102868554		chr13	100116636	100117114		chr12	65672640	65673221
chr11	104602673	104602984		chr2	137063208	137063589		chr11	57417214	57417690		chr12	102878174	102878505		chr13	100195074	100195502		chr12	66050574	66051108
chr11	104778517	104779073		chr2	137084792	137085359		chr11	57559534	57559979		chr12	103662713	103663309		chr13	100784305	100784763		chr12	66150696	66151251
chr11	104788671	104789029		chr2	137120207	137120658		chr11	58292295	58292922		chr12	103673295	103673591		chr13	100855991	100856438		chr12	66582835	66583291
chr11	104915826	104916296		chr2	137139624	137140202		chr11	58360138	58360553		chr12	103892834	103893134		chr13	101021822	101022274		chr12	66682027	66682295
chr11	104970924	104971283		chr2	144462003	144462438		chr11	58542748	58543198		chr12	103898983	103899567		chr13	101046302	101046968		chr12	66684528	66684924
chr11	105902295	105902578		chr2	145171951	145172469		chr11	58555529	58556328		chr12	104319003	104319459		chr13	101158306	101158758		chr12	67322852	67323338
chr11	105962229	105962630		chr2	146081107	146081532		chr11	58873976	58874820		chr12	104477889	104478307		chr13	101159283	101159643		chr12	67372997	67373452
chr11	106888419	106889236		chr2	146169054	146169523		chr11	58912141	58912479		chr12	105065322	105065904		chr13	101527701	101528220		chr12	67462741	67463589
chr11	107461757	107462245		chr2	148055335	148055709		chr11	59305065	59305386		chr12	105089152	105089784		chr13	101910354	101910928		chr12	68042163	68042821
chr11	107462564	107463056		chr2	148380935	148381287		chr11	59328224	59328482		chr12	105324433	105324848		chr13	102068478	102068878		chr12	68197945	68198299
chr11	107711367	107711910		chr2	148420891	148421433		chr11	59333413	59333952		chr12	105478194	105478716		chr13	105791897	105792779		chr12	68221648	68222125
chr11	107729079	107729857		chr2	149266901	149267439		chr11	59521374	59521824		chr12	107147368	107147788		chr13	107214066	107214496		chr12	68513124	68513949
chr11	107879400	107880279		chr2	149361007	149361623		chr11	59522575	59523025		chr12	107215860	107216269		chr13	107569918	107570572		chr12	68583603	68584007
chr11	108094620	108094894		chr2	149403636	149403942		chr11	60681288	60682212		chr12	107723322	107723636		chr13	108921845	108922842		chr12	68634716	68635224
chr11	108112152	108112725		chr2	150454025	150454546		chr11	60809629	60810195		chr12	108962601	108962967		chr13	109568057	109568616		chr12	68671536	68671878
chr11	108368237	108368920		chr2	152338246	152338986		chr11	60828522	60829300		chr12	109010954	109011526		chr13	109814412	109815002		chr12	68683918	68684416
chr11	108369082	108369441		chr2	152676529	152676798		chr11	60838778	60839097		chr12	109531128	109531520		chr13	110527039	110527694		chr12	68767745	68768405
chr11	108491666	108491992		chr2	152991364	152991740		chr11	60879283	60879629		chr12	109548874	109549339		chr13	110790287	110790930		chr12	68844872	68845640
chr11	108598459	108598713		chr2	153259603	153259846		chr11	60897137	60897675		chr12	110425416	110425817		chr13	111167811	111168417		chr12	69550775	69550997
chr11	108604152	108604646		chr2	158102780	158103187		chr11	61213650	61214072		chr12	110517400	110517960		chr13	111214175	111214553		chr12	69555656	69555994
chr11	109816916	109817365		chr2	158113130	158113577		chr11	61215086	61215453		chr12	111016007	111016648		chr13	111267603	111268853		chr12	69724664	69725197
chr11	109948613	109948937		chr2	158277387	158277783		chr11	61276598	61277120		chr12	111494502	111494997		chr13	111617546	111618034		chr12	69928298	69928659
chr11	109963443	109964098		chr2	158325909	158326229		chr11	61447585	61448009		chr12	112513429	112513735		chr13	111841448	111842015		chr12	70636425	70637759
chr11	110198788	110199433		chr2	158333648	158334295		chr11	61463331	61463807		chr12	112534505	112534860		chr13	113241718	113242724		chr12	70773620	70774004
chr11	110220316	110220870		chr2	158721522	158721799		chr11	61582631	61583128		chr12	112847109	112847459		chr13	114048060	114048705		chr12	72056603	72057047
chr11	110243812	110244415		chr2	159341421	159341686		chr11	61595222	61595577		chr12	112934357	112934713		chr13	114461924	114462471		chr12	72329390	72329677
chr11	110325383	110325669		chr2	159363590	159364012		chr11	61658978	61659757		chr12	113772726	113773221		chr13	114890302	114890911		chr12	75872225	75872515
chr11	110582371	110583491		chr2	160735526	160736149		chr11	61734935	61735460		chr12	115121982	115122415		chr14	20773851	20774127		chr12	75874230	75874786
chr11	110778380	110778658		chr2	161077133	161077526		chr11	62323849	62324474		chr12	116498611	116498905		chr14	20869248	20869695		chr12	75883382	75883700
chr11	111402470	111402893		chr2	161274246	161274783		chr11	62366657	62366937		chr12	116609979	116610506		chr14	21689210	21689559		chr12	76328138	76328751
chr11	111636604	111637378		chr2	162915702	162916203		chr11	63321238	63321692		chr12	117360026	117360316		chr14	23018914	23019449		chr12	76337996	76338868
chr11	111809517	111809893		chr2	162930536	162930975		chr11	63334581	63335118		chr12	117362399	117362814		chr14	23206313	23206554		chr12	76371586	76372138
chr11	111944553	111945267		chr2	165766607	165767017		chr11	63580580	63581592		chr12	118406729	118407283		chr14	23340292	23340612		chr12	76372970	76373297
chr11	112160702	112161341		chr2	166150149	166150508		chr11	63655744	63656285		chr12	118473308	118473739		chr14	23340827	23341265		chr12	76414047	76414971
chr11	112168021	112168438		chr2	166650816	166651506		chr11	63933444	63934123		chr12	120632478	120632982		chr14	24024937	24025693		chr12	76577285	76577722
chr11	113457959	113458599		chr2	166968576	166969090		chr11	63974849	63975577		chr12	120730642	120730990		chr14	24036668	24037021		chr12	76668607	76668937
chr11	115093084	115093672		chr2	168892070	168892395		chr11	63993437	63993821		chr12	120739927	120740336		chr14	24422764	24423361		chr12	76982636	76983185
chr11	115374990	115375461		chr2	169051406	169051714		chr11	63997721	63998206		chr12	121163443	121163955		chr14	24550199	24550869		chr12	77314012	77314501
chr11	115795740	115796230		chr2	169068232	169068822		chr11	64051930	64052346		chr12	121400526	121400821		chr14	24577997	24578506		chr12	80084169	80085025
chr11	116147206	116147469		chr2	169346497	169346897		chr11	64099206	64099705		chr12	121454009	121454561		chr14	24640888	24641300		chr12	80321816	80322228
chr11	116706550	116707079		chr2	169548761	169549221		chr11	64107486	64107853		chr12	121471611	121472042		chr14	25103437	25103717		chr12	81171959	81172347
chr11	116857033	116857748		chr2	169746788	169747301		chr11	64109945	64110398		chr12	121838646	121838931		chr14	25142610	25143229		chr12	82062269	82062698
chr11	116897753	116898038		chr2	170539561	170539994		chr11	64490499	64490989		chr12	122028027	122028291		chr14	25162158	25162640		chr12	83079556	83079929
chr11	116933921	116934309		chr2	175869842	175870186		chr11	64570411	64570900		chr12	122430121	122430388		chr14	32406866	32407432		chr12	83390121	83390572
chr11	116948988	116949232		chr2	176019345	176019641		chr11	64577875	64578480		chr12	123131320	123131725		chr14	32571324	32572062		chr12	83535301	83535647
chr11	117049246	117049869		chr2	177156535	177157108		chr11	64627019	64627348		chr12	123380475	123380827		chr14	35886036	35886425		chr12	85237397	85237902
chr11	117101041	117101453		chr2	177356010	177356305		chr11	64691739	64692398		chr12	123509232	123509633		chr14	35949590	35949995		chr12	85429958	85430413
chr11	117102835	117103471		chr2	177691109	177691566		chr11	64863403	64864385		chr12	123932899	123933197		chr14	36784577	36784804		chr12	88629145	88629560
chr11	117686000	117686535		chr2	177796579	177796927		chr11	64889554	64890024		chr12	124479555	124479944		chr14	38064962	38065381		chr12	88635996	88636473
chr11	118016133	118016469		chr2	178154861	178155308		chr11	65082035	65082550		chr12	124937964	124938351		chr14	39698298	39698980		chr12	88693384	88693827
chr11	118095312	118095965		chr2	178257162	178257760		chr11	65149645	65150289		chr12	124950674	124951211		chr14	50154738	50155205		chr12	89413111	89413809
chr11	118103426	118103747		chr2	178628331	178628776		chr11	65189678	65190527		chr12	125198116	125198599		chr14	50159569	50160241		chr12	89432661	89433138
chr11	118112086	118112671		chr2	179269157	179269468		chr11	65239435	65239846		chr12	125259012	125259639		chr14	50366028	50366389		chr12	89464471	89464822
chr11	118122674	118123226		chr2	179279374	179279715		chr11	65292457	65292771		chr12	127256762	127257235		chr14	50505239	50505871		chr12	89532071	89532578
chr11	118271846	118272691		chr2	179379377	179379760		chr11	65487807	65488395		chr12	127630525	127631009		chr14	50549913	50550619		chr12	89556331	89556927
chr11	118401410	118402067		chr2	179387734	179388133		chr11	65547507	65547878		chr12	127647436	127647820		chr14	50810817	50811304		chr12	89619094	89620059
[truncated: 8,240 more rows]

## Sheet: TableS9
Table S9. DNA recognition motif sequences among sites that were gained/lost by each T cell population
[truncated: 3,641 more rows]

[truncated: 5 more sheets: TableS10, TableS11, TableS12, TableS13, TableS14]
